# Supplementary material for: A general highly efficient synthesis of biocompatible rhodamine dyes and probes for live-cell multicolor nanoscopy
Source: Nat Commun. 2023 Mar 9;14:1306. doi: 10.1038/s41467-023-36913-2 (PMC9998615; doi:10.1038/s41467-023-36913-2)
Supplement: Supplementary file 9 — Source Data [file 41467_2023_36913_MOESM9_ESM.xlsx]

## Sheet: Figure 4a
Figure 4a
Dielectric constant (20oC)	4-505R-COOH			4-505R-CP
2.102	-0.10275	-0.02545	-0.02285	0.00665	-0.00075	-0.00045		EC50_	4-505R-COOH	4-505R-CP
5.71	0.02145	0.02015	0.02355	0.0183	-0.0066	-0.0055		Best-fit values
10.99	0.14235	0.13965	0.14945	0.0111	0.0099	0.009		Bottom	-0.01074	-0.01074
18.2	0.22095	0.21165	0.22255	0.04675	0.03485	0.03595		Top	0.337	0.337
26.6	0.2722	0.284	0.2607	0.1099	0.0971	0.1078		EC50	13.37	29.74
35.25	0.31375	0.29785	0.29465	0.25425	0.22385	0.22565		Hill	2.164	4.516
44.19	0.31905	0.33025	0.31305	0.3073	0.2871	0.297		span	0.3478	0.3478
53.3	0.30675	0.29815	0.28935	0.29665	0.30135	0.29255		Std. Error
62.38	0.29745	0.30525	0.30155	0.2981	0.2945	0.3018		Bottom	0.00726	0.00726
71.43	0.33445	0.32465	0.32855	0.3662	0.3555	0.3635		Top	0.007282	0.007282
80.37	0.3151	0.3188	0.3178	0.3911	0.3747	0.367		EC50	0.7851	0.8894
								Hill	0.2467	0.5611
								span	0.01148	0.01148
Dielectric constant (20oC)	4-525R-COOH			4-525R-CP
2.102	-0.05215	-0.10895	-0.07835	-0.0053	0	-0.0023		EC50_	4-525R-COOH	4-525R-CP
5.71	0.04185	0.03695	0.03345	0.00325	0.00475	0.00625		Best-fit values
10.99	0.26865	0.25785	0.25815	0.05445	0.05565	0.05425		Bottom	-0.0223	-0.0223
18.2	0.3393	0.3273	0.3332	0.1549	0.1592	0.1546		Top	0.3765	0.3765
26.6	0.35685	0.37895	0.36905	0.302	0.3197	0.2869		EC50	8.895	18.11
35.25	0.375	0.3477	0.3543	0.3977	0.3981	0.3758		Hill	3.783	4.016
44.19	0.3799	0.3896	0.3654	0.3342	0.4082	0.3911		span	0.3988	0.3988
53.3	0.36915	0.36525	0.39275	0.37295	0.39645	0.36505		Std. Error
62.38	0.3712	0.359	0.3597	0.37545	0.36695	0.36795		Bottom	0.008442	0.008442
71.43	0.36975	0.38615	0.38635	0.3857	0.3922	0.3785		Top	0.004413	0.004413
80.37	0.354	0.3506	0.3488	0.3787	0.3879	0.3863		EC50	0.3703	0.6031
								Hill	0.46	0.458
								span	0.01005	0.01005
Dielectric constant (20oC)	4-DMRhodol-COOH			4-DMRhodol-CP
2.102	0.00595	0.00655	0.00115	0.0043	0	0		EC50_	4-DMRhodol-COOH	4-DMRhodol-CP
5.71	0.00355	0.00555	0.00295	0.0021	0.014	0.0024		Best-fit values
10.99	0.00835	0.00525	0.01115	0.0052	0.0186	0.012		Bottom	0	0
18.2	0.03365	0.03345	0.03345	0.1528	0.1259	0.1656		Top	0.2428	0.4311
26.6	0.07205	0.06625	0.06935	0.32485	0.34225	0.37525		EC50	38.21	20.45
35.25	0.08315	0.07765	0.08205	0.4019	0.4184	0.4283		Hill	3.174	5.752
44.19	0.1475	0.1388	0.1376	0.4242	0.4359	0.4579		span	0.2428	0.4311
53.3	0.24495	0.18235	0.18655	0.4434	0.4561	0.472		Std. Error
62.38	0.2218	0.2199	0.2057	0.4417	0.4442	0.4517		Top	0.01735	0.006243
71.43	0.2062	0.2041	0.1982	0.42485	0.42375	0.43875		EC50	2.518	0.4428
80.37	0.2048	0.2166	0.2128	0.37145	0.37125	0.38995		Hill	0.4882	0.6327
								span	0.01735	0.006243
Dielectric constant (20oC)	4-TMR-COOH			4-TMR-CP
2.102	0.006	0.0003	-0.0007	0.0028	0.0024	-0.0025		EC50_	4-TMR-COOH	4-TMR-CP
5.71	0.01785	0.02495	0.02395	0.002	0.0039	-0.0007		Best-fit values
10.99	0.1613	0.1801	0.1806	0.01835	0.01805	0.02235		Bottom	0	0
18.2	0.3135	0.2853	0.3311	0.11195	0.11325	0.11435		Top	0.4418	0.4736
26.6	0.38825	0.38015	0.43015	0.29405	0.27735	0.27735		EC50	14.08	23.4
35.25	0.39305	0.38535	0.44895	0.3986	0.424	0.4055		Hill	2.868	4.397
44.19	0.34455	0.41525	0.43985	0.4535	0.4489	0.4503		span	0.4418	0.4736
53.3	0.48555	0.43755	0.44095	0.44325	0.44945	0.44855		Std. Error
62.38	0.42365	0.42265	0.45305	0.49135	0.48485	0.48665		Top	0.01073	0.004904
71.43	0.36745	0.54225	0.44285	0.43925	0.43485	0.44895		EC50	0.9591	0.341
80.37	0.4198	0.4822	0.4149	0.475	0.4752	0.4972		Hill	0.4029	0.2451
								span	0.01073	0.004904
Dielectric constant (20oC)	4-DiAllR-COOH							EC50_	4-DiAllR-COOH
2.102	-0.00305	0.00135	-0.00015					Best-fit values
5.71	0.0042	0.0061	0.0014					Bottom	0
10.99	0.05725	0.05755	0.05895					Top	0.4951
18.2	0.19175	0.18815	0.18945					EC50	20.44
26.6	0.3462	0.3686	0.3243					Hill	3.803
35.25	0.4696	0.4592	0.4727					span	0.4951
44.19	0.4796	0.4833	0.4742					Std. Error
53.3	0.4758	0.4906	0.4748					Top	0.005646
62.38	0.44185	0.47075	0.47355					EC50	0.3674
71.43	0.50685	0.50755	0.49135					Hill	0.2384
80.37	0.49505	0.48375	0.48485					span	0.005646
Dielectric constant (20oC)	4-MeAllR-COOH							EC50_	4-MeAllR-COOH
2.102	-0.0033	0.0008	0.0002					Best-fit values
5.71	0.0115	0.0143	0.0087					Bottom	0
10.99	0.11905	0.11775	0.11935					Top	0.4302
18.2	0.2598	0.2741	0.2568					EC50	15.42
26.6	0.35875	0.36525	0.35445					Hill	3.053
35.25	0.4079	0.4148	0.4183					span	0.4302
44.19	0.4149	0.4095	0.4268					Std. Error
53.3	0.4168	0.4013	0.3711					Top	0.005455
62.38	0.3883	0.4013	0.4223					EC50	0.3893
71.43	0.45815	0.45635	0.43665					Hill	0.2112
80.37	0.4247	0.4368	0.439					span	0.005455
Dielectric constant (20oC)	4-580R-COOH			4-580R-CP				EC50_	4-580R-COOH	4-580R-CP
2.102	0.02405	0.01755	0.01785	0.0057	-0.0011	-0.0001		Best-fit values
5.71	0.3725	0.3979	0.3818	0.20975	0.19675	0.20995		Bottom	0	0
10.99	0.38525	0.42345	0.41515	0.45655	0.47265	0.47405		Top	0.4324	0.5334
18.2	0.4338	0.4321	0.4543	0.4915	0.4813	0.5139		EC50	3.8	6.515
26.6	0.36015	0.36375	0.34855	0.5227	0.5254	0.5469		Hill	4.986	3.515
35.25	0.3652	0.4121	0.3944	0.505	0.5171	0.5196		span	0.4324	0.5334
44.19	0.4252	0.4437	0.4756	0.53715	0.54125	0.55285		Std. Error
53.3	0.4047	0.4434	0.4541	0.52385	0.52535	0.53205		Top	0.007817	0.003499
62.38	0.46575	0.44095	0.47175	0.53975	0.51885	0.55685		EC50	0.4319	0.1255
71.43	0.4739	0.5273	0.4772	0.5535	0.5315	0.5564		Hill	1.262	0.2396
80.37	0.4866	0.448	0.4367	0.5251	0.5459	0.556		span	0.007817	0.003499
Dielectric constant (20oC)	4-580CP-COOH			4-580CP-CP				EC50_	4-580CP-COOH	4-580CP-CP
2.102	-0.0315	-0.1077	0.0101	-0.00338	-0.00031	-0.00123		Best-fit values
5.71	-0.0011	-0.0052	-0.0063	-0.00346	-0.00262	-0.00554		Bottom	-0.004204	-0.004204
10.99	0.00975	0.00915	0.00785	-0.00119	-0.00012	-0.00112		Top	0.4094	0.5
18.2	0.0397	0.0304	0.0329	-0.00292	-0.00138	-0.00438		EC50	30.83	59.19
26.6	0.1341	0.1404	0.1355	0.009808	0.025115	0.002654		Hill	4.346	5.753
35.25	0.2673	0.2519	0.2671	0.032654	0.036038	0.030808		span	0.4136	0.5042
44.19	0.33565	0.34285	0.34225	0.078654	0.080346	0.082115		Std. Error
53.3	0.3737	0.3573	0.3655	0.177654	0.183192	0.170115		Bottom	0.004076	0.004076
62.38	0.39575	0.38435	0.39045	0.270654	0.270577	0.268808		Top	0.00892	0.03496
71.43	0.43755	0.43345	0.42145	0.371615	0.371308	0.398231		EC50	0.7011	1.876
80.37	0.36355	0.39055	0.38035	0.458846	0.445308	0.442077		Hill	0.3979	0.642
								span	0.01026	0.03604
Dielectric constant (20oC)	4-610CP-COOH			4-610CP-CP				EC50_	4-610CP-COOH	4-610CP-CP
2.102	0.00225	0.00275	0.00035	0.0005	0.0018	-0.0005		Best-fit values
5.71	-0.00265	-0.00295	-0.00615	-0.0041	-0.0048	-0.0081		Bottom	0	0
10.99	0.0169	0.0173	0.0188	-0.0038	-0.0041	0		Top	0.522	0.6
18.2	0.0367	0.0368	0.0324	0.0063	0.0063	0.0208		EC50	32.13	64.98
26.6	0.1571	0.1525	0.1541	0.02295	0.01885	0.03015		Hill	5.446	5.356
35.25	0.3198	0.3075	0.3378	0.0077	-0.0072	-0.0039		span	0.522	0.6
44.19	0.4612	0.4432	0.4517	0.07235	0.07425	0.07745		Std. Error
53.3	0.49955	0.54145	0.51615	0.2356	0.2172	0.2237		Top	0.008769	0.1102
62.38	0.5382	0.5345	0.538	0.20515	0.20675	0.20385		EC50	0.7333	2.353
71.43	0.533	0.5089	0.5218	0.3683	0.3716	0.3724		Hill	0.4539	1.079
80.37	0.4542	0.4615	0.4928	0.52145	0.51475	0.50675		span	0.008769	0.1102
Dielectric constant (20oC)	4-MeAllCP-COOH							EC50_	4-MeAllCP-COOH
2.102	0.00565	-0.00125	0.0013					Best-fit values
5.71	0.00525	-0.00235	0.003					Bottom	0
10.99	0.00035	-5e-05	0.0014					Top	0.4611
18.2	0.00945	0.00365	0.0096					EC50	39.99
26.6	0.04325	0.03995	0.0479					Hill	5.275
35.25	0.16825	0.16495	0.1434					span	0.4611
44.19	0.2999	0.2927	0.2843					Std. Error
53.3	0.3607	0.3671	0.3899					Top	0.003966
62.38	0.41545	0.42215	0.4236					EC50	0.359
71.43	0.4479	0.4421	0.4458					Hill	0.1572
80.37	0.4405	0.4501	0.4535					span	0.003966
Dielectric constant (20oC)	4-625CP-COOH			4-625CP-CP				EC50_	4-625CP-COOH	4-625CP-CP
2.102	-0.0019	-0.0004	-0.0003	0.00345	-0.00135	-0.00145		Best-fit values
5.71	0.0044	0.005	0.0049	-0.00485	0.00255	0.00325		Bottom	0	0
10.99	0.04195	0.05175	0.04085	-0.00575	0.00425	0.00125		Top	0.5202	0.4317
18.2	0.1381	0.151	0.1481	0.0042	-0.0024	0.0153		EC50	25.34	43.95
26.6	0.2386	0.3109	0.2958	0.02035	0.02315	0.03455		Hill	2.817	5.904
35.25	0.344	0.3625	0.418	0.071	0.0769	0.0878		span	0.5202	0.4317
44.19	0.43555	0.43655	0.38085	0.21525	0.22955	0.23875		Std. Error
53.3	0.43945	0.47765	0.47185	0.3404	0.3349	0.3598		Top	0.01248	0.01094
62.38	0.51785	0.48395	0.47845	0.34285	0.32835	0.35155		EC50	0.7885	0.7292
71.43	0.53905	0.49095	0.48635	0.41475	0.42305	0.41355		Hill	0.2178	0.4937
80.37	0.48935	0.49545	0.47425	0.42045	0.44275	0.43955		span	0.01248	0.01094
Dielectric constant (20oC)	4-630CP-COOH			4-630CP-CP				EC50_	4-630CP-COOH	4-630CP-CP
2.102	-0.00345	-0.00655	-0.00285	0.0017	0.0035	0.0003		Best-fit values
5.71	0.0061	0.0103	0.0035	0.00085	-5e-05	-0.00405		Bottom	0	0
10.99	0.0857	0.0797	0.0818	0.0008	-0.0005	0.0041		Top	0.5745	0.6996
18.2	0.32565	0.30765	0.31565	0.03465	0.03335	0.03365		EC50	17.61	34.97
26.6	0.40135	0.45295	0.54585	0.12895	0.11615	0.12805		Hill	3.398	5.868
35.25	0.44775	0.48435	0.58015	0.3451	0.3386	0.3458		span	0.5745	0.6996
44.19	0.5102	0.5374	0.584	0.57665	0.55845	0.57155		Std. Error
53.3	0.5364	0.5457	0.5292	0.642	0.6761	0.651		Top	0.01152	0.007171
62.38	0.59175	0.57595	0.52435	0.6491	0.7063	0.6828		EC50	0.6359	0.317
71.43	0.6464	0.5859	0.5753	0.6444	0.6599	0.6822		Hill	0.3767	0.2826
80.37	0.5937	0.5967	0.5523	0.68525	0.70415	0.72845		span	0.01152	0.007171
Dielectric constant (20oC)	4-640CP-COOH			4-640CP-CP				EC50_	4-640CP-COOH	4-640CP-CP
2.102	-0.00365	-0.00845	-0.00195	0.014	0.0014	0.0013		Best-fit values
5.71	0.0015	0.0068	-0.0019	-0.00065	0.00595	0.00545		Bottom	0	0
10.99	0.0494	0.0491	0.0499	0.0021	0.0128	0.0086		Top	0.4713	0.5707
18.2	0.2088	0.2002	0.2383	0.02205	0.01795	0.03205		EC50	19.08	37.51
26.6	0.33135	0.38995	0.39235	0.08225	0.08785	0.09725		Hill	3.775	5.335
35.25	0.42035	0.43055	0.40015	0.2103	0.2183	0.2313		span	0.4713	0.5707
44.19	0.43885	0.46095	0.47485	0.41035	0.41525	0.42335		Std. Error
53.3	0.48225	0.42875	0.45215	0.5003	0.5072	0.5117		Top	0.005834	0.007573
62.38	0.5025	0.4585	0.466	0.51635	0.51685	0.51425		EC50	0.3953	0.4053
71.43	0.49225	0.43485	0.47635	0.51985	0.54585	0.5602		Hill	0.2713	0.2748
80.37	0.4787	0.4553	0.4713	0.58825	0.57455	0.56635		span	0.005834	0.007573
Dielectric constant (20oC)	4-642CP-COOH			4-642CP-CP				EC50_	4-642CP-COOH	4-642CP-CP
2.102	-0.0002	-0.0018	-0.0017	0.0041	0.0052	0.0037		Best-fit values
5.71	0.0045	0.0028	0.0022	0.00155	0.03435	-0.00175		Bottom	0	0
10.99	0.0105	0.0087	0.0115	0.0215	0.0009	0.0035		Top	0.5387	0.8866
18.2	0.06795	0.06905	0.05275	0.01255	0.01265	0.01365		EC50	31.96	64.85
26.6	0.1526	0.1435	0.1768	0.0295	0.0262	0.0252		Hill	4.189	4.291
35.25	0.32075	0.29495	0.36195	0.03085	0.02895	0.03515		span	0.5387	0.8866
44.19	0.4561	0.3992	0.4464	0.13915	0.13815	0.13795		Std. Error
53.3	0.45125	0.51055	0.50835	0.31445	0.31385	0.30785		Top	0.01028	0.08956
62.38	0.4959	0.4993	0.4878	0.36275	0.38235	0.35505		EC50	0.6093	3.504
71.43	0.54565	0.51445	0.50175	0.5275	0.55065	0.55085		Hill	0.3029	0.3995
80.37	0.5681	0.5224	0.5009	0.63575	0.64235	0.63135		span	0.01028	0.08956
Dielectric constant (20oC)	4-645CP-COOH			4-645CP-CP				EC50_	4-645CP-COOH	4-645CP-CP
2.102	0.00765	0.00895	0.00755	0.0077	-0.0004	0.0009		Best-fit values
5.71	0.1194	0.113	0.1113	0.0052	0.0103	0.0085		Bottom	= 0.000	= 0.000
10.99	0.36455	0.38625	0.38145	0.0542	0.0629	0.0587		Top	0.5004	0.5325
18.2	0.45605	0.45405	0.45885	0.22475	0.22495	0.22935		EC50	8.063	19.06
26.6	0.49445	0.50045	0.53555	0.44795	0.44125	0.44125		Hill	3.438	4.962
35.25	0.48275	0.53475	0.50835	0.51395	0.54915	0.52715		span	0.5004	0.5325
44.19	0.46915	0.45495	0.40585	0.5598	0.5562	0.5563		Std. Error
53.3	0.51625	0.47495	0.52785	0.524	0.5352	0.5714		Top	0.006458	0.007358
62.38	0.54845	0.51845	0.54945	0.46795	0.46345	0.50185		EC50	0.3051	0.4195
71.43	0.47975	0.47895	0.51045	0.5299	0.5588	0.5311		Hill	0.3566	0.5255
80.37	0.5062	0.4952	0.5077	0.50365	0.54245	0.50065		span	0.006458	0.007358
Dielectric constant (20oC)	4-SiR-COOH			4-SiR-CP				EC50_	4-SiR-COOH	4-SiR-CP
2.102	0.00185	-0.00135	-0.00155	0.0016	-0.001	-0.0012		Best-fit values
5.71	-0.00515	-5e-05	-0.00055	-0.00575	0.00025	-0.00015		Bottom	-	-
10.99	-0.00555	0.00415	0.00085	-0.00635	0.00285	0.00095		Top	-	-
18.2	-0.0003	-0.0038	0.0104	-0.0011	-0.0045	0.0096		EC50	-	-
26.6	0.00205	0.00755	0.01685	-0.00175	0.00245	0.01485		Hill	-	-
35.25	0.01395	0.01795	0.03015	-0.00345	0.05175	0.01175		span	-	-
44.19	0.04635	0.04895	0.05975	-0.0034	-0.0001	0.0097		Std. Error	-	-
53.3	0.09975	0.09995	0.11575	0.00575	0.00935	0.01995		Top	-	-
62.38	0.1579	0.1537	0.1706	0.0066	-0.0001	0.016		EC50	-	-
71.43	0.18185	0.18515	0.19865	0.01405	0.01915	0.02135		Hill	-	-
80.37	0.2114	0.2178	0.2222	0.16685	0.16855	0.18845		span	-	-
Dielectric constant (20oC)	4-665SiR-COOH			4-665SiR-CP				EC50_	4-665SiR-COOH	4-665SiR-CP
2.102	-0.0023	-0.0044	0.0009	0.00305	0.00245	-0.00065		Best-fit values
5.71	-0.00015	0.00495	-0.00205	-0.0005	-0.0002	-0.0008		Bottom	0	0
10.99	0.0018	0.0024	0.0009	-0.00165	-0.00355	0.00135		Top	0.4546	0.5
18.2	0.023	0.0147	0.0186	0.0091	0.0188	0.0091		EC50	37.21	68.4
26.6	0.0714	0.0725	0.1026	0.02005	0.01715	0.01655		Hill	5.008	9.145
35.25	0.2009	0.1682	0.1833	0.02245	0.01795	0.01975		span	0.4546	0.5
44.19	0.32075	0.30665	0.34515	0.0646	0.0615	0.0628		Std. Error
53.3	0.4006	0.3788	0.3804	0.0776	0.1057	0.0874		Top	0.008579	0.09538
62.38	0.4593	0.4353	0.4152	0.1554	0.1568	0.1851		EC50	0.5811	3.766
71.43	0.46245	0.44715	0.44725	0.258	0.2666	0.268		Hill	0.3479	2.564
80.37	0.44025	0.42255	0.40085	0.5017	0.5044	0.5503		span	0.008579	0.09538
Dielectric constant (20oC)	4-670SiR-COOH			4-670SiR-CP				EC50_	4-670SiR-COOH	4-670SiR-CP
2.102	0.0011	0.0036	0.0004	0.0039	-0.0005	0.0004		Best-fit values
5.71	0.00635	0.00075	0.00035	-0.0028	0.0027	0.0012		Bottom	-	-
10.99	0.00705	0.02055	-0.00185	-0.00535	0.00375	0.00015		Top	-	-
18.2	0.01725	0.01665	0.01375	0.012	-0.0039	0.0085		EC50	-	-
26.6	0.01935	0.02185	0.02045	-0.0026	0.0038	0.0137		Hill	-	-
35.25	0.0345	0.0398	0.0341	-0.0017	0.0015	0.0122		span	-	-
44.19	0.07095	0.17145	0.06935	-0.001	0.0023	0.0119		Std. Error	-	-
53.3	0.1356	0.1339	0.1381	0.0162	0.0188	0.0278		Top	-	-
62.38	0.19645	0.20975	0.19185	0.01605	0.01285	0.02525		EC50	-	-
71.43	0.229	0.2171	0.2778	0.04	0.0476	0.0477		Hill	-	-
80.37	0.24075	0.23675	0.16275	0.252	0.2743	0.2587		span	-	-
Dielectric constant (20oC)	4-685SiR-COOH			4-685SiR-CP				EC50_	4-685SiR-COOH	4-685SiR-CP
2.102	-0.04635	-0.01895	-0.03865	0.0069	0.0006	0.0015		Best-fit values
5.71	-0.03745	-0.03825	-0.03915	0.00735	-0.00085	-0.00165		Bottom	0	0
10.99	0.0046	0.0029	0.0058	-0.0001	-0.0005	-0.002		Top	0.4026	0.5
18.2	0.02755	0.02485	0.02715	0.0055	0.0009	0.0022		EC50	29.57	65.36
26.6	0.1422	0.1457	0.1403	-0.01	-0.0137	-0.0084		Hill	5.747	5.542
35.25	0.28465	0.29025	0.29235	0.03675	0.01105	0.00995		span	0.4026	0.5
44.19	0.37255	0.38295	0.36775	0.06085	0.06055	0.05425		Std. Error
53.3	0.418	0.3811	0.3848	0.15535	0.14875	0.14295		Top	0.00688	0.05984
62.38	0.3755	0.388	0.3995	0.1966	0.1968	0.1842		EC50	0.5409	3.402
71.43	0.4274	0.4171	0.4059	0.28965	0.29335	0.30445		Hill	0.5529	0.7175
80.37	0.3803	0.3872	0.3882	0.42605	0.42705	0.39765		span	0.00688	0.05984
Dielectric constant (20oC)	4-690SiR-COOH			4-690SiR-CP				EC50_	4-690SiR-COOH	4-690SiR-CP
2.102	-0.0031	-0.0003	0.0024	0.00065	0.00075	-0.00355		Best-fit values
5.71	0.0003	0.0011	-0.0051	-0.001	-0.0006	-0.0018		Bottom	-	-
10.99	0.00595	0.00425	-0.00015	0.04485	-0.00385	-0.00205		Top	-	-
18.2	0.0146	0.0036	0.0051	0.0079	0.0068	0.0073		EC50	-	-
26.6	0.0171	0.0069	0.0026	0.01345	0.01105	0.01045		Hill	-	-
35.25	0.02635	0.02105	0.01645	0.0094	0.0069	0.0087		span	-	-
44.19	0.0506	0.0476	0.0424	0.00815	0.00585	0.00905		Std. Error	-	-
53.3	0.12245	0.10445	0.10675	0.0219	0.0226	0.0227		Top	-	-
62.38	0.1654	0.1501	0.1482	0.01555	0.01965	0.01585		EC50	-	-
71.43	0.1734	0.1772	0.1538	0.0251	0.0228	0.0281		Hill	-	-
80.37	0.1234	0.15	0.1354	0.2177	0.1907	0.2082		span	-	-
Dielectric constant (20oC)	4-700SiR-COOH			4-700SiR-CP				EC50_	4-700SiR-COOH	4-700SiR-CP
2.102	0.0005	0.0006	0.0007	0.00275	0.00225	-0.00175		Best-fit values
5.71	0.00315	0.00095	-5e-05	-0.00095	-0.00105	-0.00235		Bottom	-	-
10.99	0.0022	-0.0019	-0.0033	-0.00255	-0.00405	-0.00085		Top	-	-
18.2	0.0159	0.0143	0.0137	0.00805	0.00705	0.00745		EC50	-	-
26.6	0.0234	0.0293	0.0243	0.01545	0.01305	0.01295		Hill	-	-
35.25	0.0614	0.0634	0.0609	0.00955	0.00795	0.00945		span	-	-
44.19	0.13385	0.14375	0.14545	0.0154	0.0143	0.0164		Std. Error	-	-
53.3	0.228	0.2168	0.2209	0.03775	0.03925	0.03915		Top	-	-
62.38	0.2971	0.2667	0.2621	0.0313	0.0431	0.0314		EC50	-	-
71.43	0.29035	0.33265	0.30215	0.06745	0.07345	0.07405		Hill	-	-
80.37	0.29005	0.30435	0.27335	0.30555	0.3555	0.29555		span	-	-
Dielectric constant (20oC)	4-720SiR-COOH			4-720SiR-CP				EC50_	4-720SiR-COOH	4-720SiR-CP
2.102	-0.0009	-0.003	0.0011	0.0047	-0.0018	-0.0018		Best-fit values
5.71	0.0002	0.0041	-0.0008	-0.00235	0.00135	0.00165		Bottom	-	-
10.99	0.00065	0.00285	0.00135	-0.00135	0.00505	0.00525		Top	-	-
18.2	0.01085	0.00135	0.00685	-0.0068	-0.0104	-0.0004		EC50	-	-
26.6	0.01515	0.00335	0.00305	-0.0139	-0.0096	-0.0003		Hill	-	-
35.25	0.0286	0.0274	0.0209	-0.00725	-0.00635	0.00295		span	-	-
44.19	0.0827	0.0777	0.0705	-0.00725	0.00145	0.00185		Std. Error	-	-
53.3	0.1357	0.1324	0.1275	-0.003	-0.0005	0.0116		Top	-	-
62.38	0.12825	0.12385	0.13025	-0.00075	-0.00635	0.05655		EC50	-	-
71.43	0.0537	0.067	0.0682	0.0209	0.0236	0.0287		Hill	-	-
80.37	0.03085	0.03575	0.03205	0.07215	0.08775	0.09195		span	-	-

## Sheet: Figure 4b
Figure 4b
			KL-Z							LogKL-Z
	COOH			CONH-CP						COOH			CONH-CP
	Mean	SD	N	Mean	SD	N				Mean	SD	N	Mean	SD	N
4-505R	4.0458	1.0568	3	2.0316	0.2614	3			4-505R	0.607004	0.1131	3	0.307838	0.0568	3
4-525R	9.3974	1.2682	3	7.2438	0.6065	3			4-525R	0.973008	0.0608	3	0.859966	0.0356	3
4-DMRhodol	1.0059	0.0734	3	0.1661	0.0091	3			4-DMRhodol	0.002555	0.0319	3	-0.77963	0.0239	3
4-TMR	8.5	0.7646	3	7.8687	0.544	3			4-TMR	0.929419	0.0397	3	0.895903	0.0307	3
4-TAllR	3.4507	1.3669	3			3			4-TAllR	0.537907	0.1626	3			3
4-DAllR	9.7551	0.1807	3			3			4-DAllR	0.989232	0.008	3			3
4-580R	10.2219	1.0158	3	9.2868	2.7667	3			4-580R	1.00953	0.0442	3	0.967866	0.1424	3
4-580CP	1.0443	0.1136	0	0.2388	0.0095	3			4-580CP	0.018825	0.0474	3	-0.621966	0.0171	3
4-610CP	0.9941	0.0337	3	0.1894	0.0828	3			4-610CP	-0.00257	0.0149	3	-0.72262	0.2287	3
4-DAllCP	0.3594	0.1054	3			3			4-DAllCP	-0.44442	0.1198	3			3
4-625CP	5.7453	1.344	3	0.4952	0.1362	3			4-625CP	0.759313	0.1106	3	-0.305219	0.1157	3
4-630CP	7.9339	2.2184	3	1.749	0.0452	3			4-630CP	0.899487	0.1332	3	0.24279	0.0113	3
4-640CP	6.4671	2.7687	3	1.4596	0.2291	3			4-640CP	0.81071	0.176	3	0.164234	0.0715	3
4-642CP	1.3826	0.3696	3	0.4527	0.1762	3			4-642CP	0.140697	0.1097	3	-0.34419	0.2005	3
4-645CP	13.5327	2.8512	3	11.9513	4.1226	3			4-645CP	1.13138	0.0906	3	1.07742	0.1722	3
4-SiR	0.0423	0.0096	3	0.001	0.001	3			4-SiR	-1.37366	0.1044	3	-3	0.1212	3
4-665SiR	1.4585	0.8128	3	0.1353	0.0735	3			4-665SiR	0.163906	0.0615	3	-0.868702	0.3158	3
4-670SiR	0.1842	0.0696	3	0.001	0.001	3			4-670SiR	-0.73471	0.1528	3	-3	0.2425	3
4-685SiR	1.5823	0.3009	3	0.3483	0.2047	3			4-685SiR	0.199289	0.085	3	-0.458047	0.2522	3
4-690SiR	0.0561	0.0398	3	0.001	0.001	3			4-690SiR	-1.25104	0.516	3	-3	0.863	3
4-700SiR	0.2269	0.0353	3	0.001	0.001	3			4-700SiR	-0.64417	0.0712	3	-3	0.3328	3
4-720SiR	0.3852	0.04567	3	0.0001	0.0001	3			4-720SiR	-0.41431	0.5062	3	-4	0.083	3

## Sheet: Figure 4c
Figure 4c
	Measured λabs (nm)	Calcualted λabs (nm)				Best-fit values	Y = 0.9381*X + 33.47
505R	500	498				Slope	0.9381
525R	522	520				Y-intercept	33.47
TMR	551	555				X-intercept	-35.68
580R	579	580				1/slope	1.066
580CP	585	573
610CP	611	602				Std. Error
625CP	621	615				Slope	0.03775
630CP	624	615				Y-intercept	23.85
640CP	636	631
642CP	641	651				95% Confidence Intervals
645CP	642	637				Slope	0.8581 to 1.018
4-SiR	649	635				Y-intercept	-17.09 to 84.03
665SiR	663	654				X-intercept	-97.89 to 16.79
670SiR	668	659
685SiR	687	681				Goodness of Fit
690SiR	687	702				R squared	0.9747
700SiR	694	689				Sy.x	9.956
720SiR	756	721
						Is slope significantly non-zero?
						F	617.4
						DFn, DFd	1, 16
						P value	<0.0001
						Deviation from zero?	Significant
						Equation	Y = 0.9381*X + 33.47
						Data
						Number of X values	18
						Maximum number of Y replicates	1
						Total number of values	18
						Number of missing values	0

## Sheet: Figure 4d
Figure 4d
	4-TMR-COOH				4-TMR-CONHMe
	CLOSED	OPEN			CLOSED	OPEN
Simulated dielectric constant	Energy (hartree)	Energy (hartree)		Simulated dielectric constant	Energy (hartree)	Energy (hartree)
2.1	-1451.96	-1451.95		2.1	-1471.4	-1471.38
5.7	-1451.96	-1451.96		5.7	-1471.41	-1471.4
11	-1451.97	-1451.97		11	-1471.41	-1471.41
18.2	-1451.97	-1451.97		18.2	-1471.41	-1471.41
26.6	-1451.97	-1451.97		26.6	-1471.41	-1471.41
35.2	-1451.97	-1451.97		35.2	-1471.41	-1471.41
44.2	-1451.97	-1451.97		44.2	-1471.41	-1471.41
53.3	-1451.97	-1451.97		53.3	-1471.41	-1471.41
62.4	-1451.97	-1451.97		62.4	-1471.41	-1471.41
71.4	-1451.97	-1451.97		71.4	-1471.41	-1471.41
80.4	-1451.97	-1451.98		80.4	-1471.41	-1471.41

## Sheet: Figure 5b
Figure 5b
	EC50
	Mean	SEM
4-505R	28.3505	4.262
4-525R	34.1247	4.28712
4-CFL	90.6153	6.64448
4-DMRh	47.5226	2.8022
4-AllTMR	20.9936	3.12097
4-TMR	6.2784	1.51361
4-580R	238.848	30.1436
4-580CP	12.0962	1.33819
4-610CP*	15.0044	2.23391
4-625CP	3.1162	0.175828
4-630CP	6.97924	0.386993
4-640CP	19.3378	2.26346
4-642CP	60.897	71.0664
4-645CP	45.9346	5.08642
4-SiR*	248.312	17.2486
4-665SiR	98.1672	11.1679
4-670SiR	93.1218	5.25226
4-685SiR	114.751	8.23367
4-700SiR	96.0604	33.2867

## Sheet: Figure 5d
Figure 5d
	Emission max. (nm)	Isat
		Mean	SEM
4-CFL	574	9.39435	0.853764
4-TAllR	570	15.6584	0.859498
4-TMR	573	12.2445	0.608383
4-580CP	609	3.85485	0.162462
4-610CP	636	0.690862	0.0179907
4-625CP	648	0.611563	0.0169768
4-630CP	644	1.01251	0.0287257
4-640CP	661	0.489458	0.0146387
4-642CP	678	0.330232	0.0100838
4-645CP	658	0.612255	0.0244631
4-SiR	669	0.413727	0.0136154
4-665SiR	683	0.211752	0.00653157
4-670SiR	693	0.175327	0.00513599

## Sheet: Figure 5e
Figure 5e
4-TMR-CTX	4-DAllR-CTX	4-CFL-CTX	4-580CP-CTX	4-610CP-CTX	4-625CP-CTX	4-630CP-CTX	4-640CP-CTX	4-642CP-CTX	4-645CP-CTX	4-SiR-CTX	4-665SiR-CTX	4-670SiR-CTX
80.39	153.22	154.83	43.91	63.23	24.76	28.82	37.44	25.7	13.26	18.26	7.48	66.82
81.1	107.16	156.12	49.39	33.79	42.89	29.65	25.34	19.12	31.05	18.5	8.8	15.69
120.99	70.75	100.3	52.25	24.81	36.94	30.71	45.17	17.61	28.95	24.22	10.06	29.64
47.1	144.53	154.77	52.48	45.89	46.8	33.06	31.07	14.08	64.01	32.03	10.07	17.73
116.48	179.21	19.46	52.57	45.82	47.61	33.45	33.76	15.11	30.13	29.05	13.19	88.95
128.61	138.64	92.9	55.95	64.71	27.02	33.81	20.76	17.37	36.35	37.07	13.48	25.11
135.6	183.25	87.18	59.72	48.99	39.47	34.5	32.87	38.01	47.91	26.56	13.77	13.98
77.27	127.33	102.2	62.07	36.28	44.12	35.36	46.63	22.68	39.43	42.35	15.08	36.78
121.94	145.66	93.32	62.18	51.54	69.13	35.45	17.55	31.31	24.81	12.45	15.38	11.45
101.01	137.89	100.15	69.6	22.82	22.89	36.29	26.91	19.97	42.74	37.74	15.76	15.45
59.85	115.24	126.33	69.66	25.82	25.99	36.5	31.83	30.26	42.24	22.95	16.63	21.34
141.08	88.74	237.81	70.35	37.23	42.69	36.93	41.56	30.73	42.52	36.7	16.85	52.27
144.31	50.87	83.1	72.81	34.48	36.23	37.42	24.68	28.47	14.02	28.84	17.2	20.81
77.01	171.11	83.72	73.51	37.63	39.28	37.42	34.1	30.18	36.86	48.97	17.62	29.65
84.19	124.09	127.74	74.18	19.88	28.55	37.85	60.74	20.72	38.66	16.68	18.93	32.66
124.81	115.85	131.82	75.76	41.32	17.69	37.94	42.7	36.69	52.11	22.6	19.31	20.1
166.15	85.69	178.49	78.67	45.19	42.6	38.64	19.72	15.24	37.41	13.48	20.65	19.2
122.83	105.25	68.04	80.39	28.06	45.49	39.06	18.59	59.3	38.37	15.14	20.97	24.7
93.67	79.98	122.24	80.56	45.95	30.8	39.34	21.07	17.72	28.18	16.07	21.75	19.16
133.88	169.4	117.35	81.38	22.35	33.68	39.53	58.62	16.89	62.17	7.23	22.74	12.83
98.94	99.9	74.88	82.91	22.58	37.79	39.76	28.68	10.03	35.23	34.7	22.91
141.17	129.24	118.62	84.45	24.07	27.36	39.88	26.1	50.32	30.72	13.51	24.11
93.65	128.64	90.21	84.48	36	56.39	40.33	35.2	42.49	20.72	31.04	25.39
88.07	127.4	117.78	85	29.93	28.2	40.54	24.24	23.56	28.81	14.63	28.91
103.14	104.84	118.3	85.16	51.96	35.7	40.78	38.16	20.98	30.73	9.68	29.4
102.09	118.82	52.59	88.51	28.86	24.52	41.33	33.87	16.59	30.52	19.58	29.68
100.85	92.11	134.52	89.26	28.27	68.42	41.92	37.94	19.8	32.88	12.09	32.05
123.32	113.45	87.12	90.25	31.74	51.64	42.5	12.62	39.41	45.64	13.65	37.03
92.27	106.51	66.99	91.9	35.48	41.48	42.63	29.04	39.65	22.87	31.82	40.17
135.11	86.49	62.17	93.75	29.26	17.99	42.79	40.45	19.42	46.63	33.29	46.94
64.07	106.71	85.42	96.25	30.97	37.99	43.01	37.4	36.35	53.03	25.1
99.11	110.2	122.8	96.65	31.4	30.72	43.39	46.05	47.46	38.13	23.88
100.98	132.74	76.85	97.86	29.92	47.53	44.74	22.89	20.09	20.38	19.1
78.57	112.38	112.27	98.94	27.54	28.09	45.48	26.36	25.2	27.44	24.28
140.72	186.47	52.99	99.66	39.25	38.98	45.54	22.14	22.63	23.53	29.03
112.09	161.13	46.47		32.81	38.42	45.57		14.09	24.69	19.13
155.22	62.37	99.43		37.76	34.89	45.6		20.77	41.56
93.82	152.95	90.74		27.55	31.83	45.68		43.82	34.37
91.49	140.86	72.08		35.35		45.87			31.35
116.74	146.84	117.58		32.35		45.97			27.89
102.46	143.43	76.31		40.14		46.32			39.11
96.08	118.54	118.09		17.51		46.79			27.22
109.86	118.35	113.14		39.67		48.22			44.96
100.87	134.67	122.23		33.12		48.48			33.95
89.76	126.6	83.93		37.54		49.68			46.68
67.89	108.09	57.88		30.59		50.04			18.18
116.26	169.7	29.69		23.7		50.81			22.82
109.81	127.89	121.4		25.67		51.14			39.38
104.93	61.28	90.45		47.3		51.6			35.12
103.33	88.82	79.23		29.23		51.6			45.14
114.01	96.18	100.06		35.02		53.61			25.08
75.7	135.43	41.02		30.36		53.7			10.76
94.9	72.6	71.67		16.51		54.34			37.27
125.62	120.3	86.43				56.16			43.86
85.9	162	56.14				58.07			38.45
62.52	97.54	49.45				58.47			35.18
67.39	122.58	32.99				61.88			33.19
84.81		86.96				62.67			54.07
62.61						62.84			17.6
99.42						73.32			26.18
93.64						87.74			22.2
80.38									42.07
101.62
110.85
87.9
88.52
75.08
	4-TMR-CTX	4-DAllR-CTX	4-CFL-CTX	4-580CP-CTX	4-610CP-CTX	4-625CP-CTX	4-630CP-CTX	4-640CP-CTX	4-642CP-CTX	4-645CP-CTX	4-SiR-CTX	4-665SiR-CTX	4-670SiR-CTX
Number of values	67	57	58	35	53	38	61	35	38	62	36	30	20
Minimum	47.1	50.87	19.46	43.91	16.51	17.69	28.82	12.62	10.03	10.76	7.23	7.48	11.45
Maximum	166.2	186.5	237.8	99.66	64.71	69.13	87.74	60.74	59.3	64.01	48.97	46.94	88.95
Range	119.1	135.6	218.4	55.75	48.2	51.44	58.92	48.12	49.27	53.25	41.74	39.46	77.5
Mean	101.5	121.4	95.77	76.64	34.44	37.44	45.12	32.35	26.84	34.46	23.93	21.08	28.72
Std. Deviation	24.47	31.43	38.27	15.82	10.27	11.72	10.5	11.06	11.64	11.2	9.921	9.41	19.67
Std. Error of Mean	2.989	4.163	5.026	2.674	1.411	1.902	1.345	1.869	1.889	1.422	1.653	1.718	4.399

## Sheet: Supplementary Figure 6
Supplementary Figure 6
CFL-COOH				Nonlin fit of FigureS6
pH	Absorption		Equation	Y=Bottom + (Top-Bottom)/(1+(EC50/X)^Hill)	CFL-COOH
2.2	0.0016			EC50_
2.8	0.0015			Best-fit values
3.45	0.0018			Bottom	0.0006775
4	0.007			Top	0.3494
4.4	0.0008			EC50	7.517
4.95	0.0005			Hill	27.5
5.4	0.0013			span	0.3487
5.9	0.0015			Std. Error
6.35	0.0014			Bottom	0.00278
6.75	0.013			Top	0.003456
7.15	0.0592			EC50	0.0198
7.5	0.1904			Hill	1.943
7.75	0.2306			span	0.004545
8.2	0.3176			95% CI (asymptotic)
8.85	0.3432			Bottom	-0.005216 to 0.006571
9.3	0.3449			Top	0.3421 to 0.3567
9.8	0.3473			EC50	7.475 to 7.559
10.5	0.3415			Hill	23.38 to 31.62
11.3	0.3617			span	0.3391 to 0.3583
11.85	0.3568			Goodness of Fit
				Degrees of Freedom	16
				R squared	0.9977
				Sum of Squares	0.001125
				Sy.x	0.008387
				Number of points
				# of X values	20
				# Y values analyzed	20

## Sheet: Supplementary Figure 11
Supplementary Figure 11
	4-CFL-CP												4-505R-CP											4-525R-CP											4-DMeRhodol-CP											4-TMR-CP
Wavelength (nm)	PBS			PBS+0.1%SDS			+SNAP					Wavelength (nm)	PBS			PBS+0.1%SDS			+SNAP				Wavelength (nm)	PBS			PBS+0.1%SDS			+SNAP				Wavelength (nm)	PBS			PBS+0.1%SDS			+SNAP				Wavelength (nm)	PBS			PBS+0.1%SDS
320	-0.00387	-0.00417	-0.00407	-0.00777	-0.00877	-0.00807	0.002733	0.002533	0.002133			320	-0.01057	-0.00957	-0.00957	-0.00147	-0.00037	-0.00027	0.008533	0.010133	0.007933		320	-0.00627	-0.00637	-0.00787	0.004033	0.002033	0.002633	0.012333	0.010933	0.011333		320	0.0067	0.0094	0.0067	0.0178	0.0152	0.0139	0.017167	0.015967	0.012267		320	0.0039	0.0011	-0.0004	0.0165
321	-0.00133	-0.00213	-0.00293	-0.00643	-0.00503	-0.00663	0.002667	0.004167	0.004467			321	-0.01013	-0.01123	-0.01163	0.001967	0.002367	0.002067	0.006533	0.006333	0.008533		321	-0.00303	-0.00743	-0.00913	0.006267	0.002367	0.002667	0.011133	0.010233	0.011533		321	0.009333	0.014833	0.007333	0.017933	0.015733	0.014533	0.014433	0.016933	0.012233		321	0.004533	0.001833	-0.00017	0.018333
322	-0.00187	-0.00277	-0.00287	-0.0049	-0.0069	-0.0037	0.005933	0.001133	0.006633			322	-0.00647	-0.00587	-0.00847	-0.001	0.0012	-0.0005	0.009467	0.012667	0.009867		322	-0.00257	-0.00597	-0.00147	0.0028	0.0044	0.0076	0.009567	0.009967	0.010667		322	0.006433	0.008933	0.006633	0.016633	0.020233	0.012233	0.0187	0.0188	0.0159		322	0.003633	0.004033	0.000133	0.015133
323	-0.00053	0.001267	0.000967	-0.00553	-0.00413	-0.00563	0.002667	0.006467	0.003367			323	-0.00833	-0.00213	-0.00423	0.001867	0.003967	0.001867	0.013233	0.011533	0.009633		323	0.001867	-0.00223	-0.00423	0.004067	0.005167	0.003567	0.009533	0.009733	0.011233		323	0.006367	0.013067	0.003067	0.0154	0.0155	0.0154	0.017133	0.017733	0.012033		323	0.001467	-0.00143	-0.00533	0.0139
324	0.0003	-0.0012	-0.0003	-0.00473	-0.00373	-0.00103	0.0075	0.0024	0.0012			324	-0.0031	-0.0045	-0.0053	0.005967	0.003367	0.007167	0.0109	0.0124	0.0099		324	-0.0044	-0.0019	-0.0064	0.004967	0.004767	0.004367	0.0083	0.0129	0.0088		324	0.0063	0.0093	0.0024	0.018733	0.015033	0.012733	0.014267	0.014667	0.014967		324	0.0038	-0.0004	-0.0018	0.013633
325	-0.00203	-0.00053	0.000667	-0.0046	-0.003	-0.0021	0.004967	0.005667	6.67e-05			325	-0.00553	-0.00563	-0.00543	0.0036	0.005	0.003	0.010667	0.012967	0.010567		325	-0.00303	-0.00093	-0.00283	0.0052	0.0044	0.0034	0.009867	0.011067	0.009367		325	0.008267	0.008967	0.006367	0.016433	0.015333	0.012933	0.014333	0.015933	0.011233		325	0.002667	-0.00043	0.000167	0.011533
326	-0.0003	-0.001	0.0005	-0.00183	-0.00183	-0.00043	0.0025	0.0025	0.0042			326	-0.0064	-0.0049	-0.0048	0.005867	0.007967	0.005867	0.011267	0.011267	0.011567		326	-0.0019	-0.0043	-0.0038	0.002367	0.008767	0.003367	0.008667	0.009167	0.008367		326	0.010933	0.013933	0.007733	0.015267	0.014067	0.012067	0.016433	0.014933	0.012833		326	0.005233	0.001733	0.001233	0.009067
327	0.0035	0.0007	0.0006	-0.0018	-0.0012	-0.0042	0.006	0.0067	0.0063			327	-0.0024	-0.0027	-0.004	0.0062	0.0063	0.0071	0.012633	0.012133	0.011233		327	0.0005	-0.001	-0.0003	0.0087	0.0064	0.0047	0.010833	0.009033	0.010433		327	0.007167	0.011367	0.009367	0.0153	0.0157	0.0127	0.014967	0.013767	0.009467		327	0.003467	0.000567	0.000467	0.01
328	-0.00247	-0.00057	0.000133	-0.00187	-0.00167	-0.00167	0.003233	0.004733	0.002633			328	-0.00397	-0.00387	-0.00377	0.007833	0.008933	0.006233	0.015033	0.014833	0.014433		328	0.002533	-0.00287	-0.00477	0.005933	0.008433	0.007133	0.010633	0.010233	0.010633		328	0.008433	0.012233	0.006933	0.015233	0.016133	0.012933	0.012267	0.012867	0.010767		328	0.004333	3.33e-05	-0.00027	0.010033
329	0.0018	0.0008	0.0023	-0.0007	-0.0025	-0.0009	0.0058	0.0056	0.0051			329	-0.001	0.0002	-0.0021	0.0091	0.0108	0.0119	0.0126	0.0144	0.0125		329	0.0016	0.0001	-0.0005	0.0085	0.0062	0.0087	0.0105	0.0117	0.012		329	0.007767	0.009967	0.006067	0.015633	0.014133	0.012933	0.014767	0.013867	0.011067		329	0.001967	0.000467	-0.00113	0.009033
330	0.001033	0.001633	0.002133	-0.00037	-0.00267	-0.00067	0.003933	0.004533	0.003633			330	-0.00147	-0.00157	-0.00187	0.012433	0.011033	0.011433	0.011867	0.013767	0.012167		330	0.000933	0.001133	-0.00117	0.009633	0.009833	0.007833	0.013067	0.010067	0.011567		330	0.008667	0.011467	0.006867	0.0142	0.0139	0.0134	0.012867	0.013967	0.009667		330	0.003167	0.002767	0.002867	0.0077
331	0.002233	0.001233	0.002433	-0.00127	-0.00167	0.000833	0.005133	0.005633	0.005233			331	-0.00097	-0.00087	-0.00177	0.011733	0.010533	0.013033	0.012967	0.015467	0.012967		331	0.002633	0.000833	-0.00127	0.009033	0.009133	0.007033	0.013567	0.010967	0.010967		331	0.007267	0.012167	0.006567	0.015433	0.014633	0.014433	0.015133	0.014133	0.011133		331	0.004367	0.000367	-0.00153	0.007333
332	0.0029	0.0025	0.0018	-0.00237	0.000633	-0.00017	0.0053	0.0057	0.0058			332	-0.0006	-0.0002	-0.0024	0.011933	0.011833	0.013233	0.014733	0.014833	0.013133		332	0.002	0.0016	0.0001	0.009933	0.008233	0.010233	0.013533	0.011933	0.013133		332	0.007833	0.010233	0.006633	0.0141	0.0143	0.0123	0.014967	0.014467	0.014067		332	0.003333	-0.00187	-0.00197	0.0062
333	0.004067	0.004167	0.004667	-0.00057	-0.00057	0.000333	0.005767	0.006267	0.005867			333	-0.00023	0.000367	-0.00053	0.013833	0.013833	0.013933	0.014967	0.015667	0.012967		333	0.003567	0.002167	0.001367	0.008633	0.009333	0.009133	0.011767	0.010967	0.013167		333	0.008833	0.013033	0.007433	0.014133	0.014333	0.013133	0.015433	0.014033	0.010433		333	0.002233	-0.00037	0.001033	0.006333
334	0.001367	0.003067	0.002267	-0.00037	-0.00037	0.000133	0.005367	0.003667	0.004367			334	-0.00153	-0.00043	-0.00183	0.011933	0.012633	0.013533	0.012833	0.015033	0.013133		334	0.002767	0.001667	0.000567	0.011133	0.008233	0.009433	0.012433	0.012033	0.011833		334	0.0095	0.0132	0.0074	0.0159	0.0154	0.0145	0.015733	0.014633	0.011633		334	0.0018	0.0011	0.0011	0.008
335	0.004667	0.002467	0.002367	-0.00087	0.001133	0.001433	0.004367	0.004267	0.003667			335	6.67e-05	-0.00013	-0.00173	0.012833	0.012833	0.014033	0.013267	0.015767	0.012967		335	0.002967	0.003667	0.001167	0.011633	0.009733	0.009933	0.012667	0.012867	0.012567		335	0.010433	0.014033	0.009633	0.016933	0.014833	0.014433	0.014267	0.015967	0.012867		335	0.002333	0.000433	0.000533	0.008133
336	0.003333	0.003233	0.002533	-0.00257	-0.00137	-0.00017	0.004833	0.003233	0.004033			336	-6.7e-05	-0.00027	-0.00167	0.011933	0.013633	0.012733	0.013467	0.014867	0.012467		336	0.003133	0.003233	0.001033	0.010733	0.009833	0.010233	0.013667	0.012067	0.013067		336	0.008867	0.013367	0.007067	0.017467	0.015967	0.015367	0.014167	0.015067	0.012567		336	0.001467	0.001267	-0.00083	0.008267
337	0.004267	0.002167	0.003867	0.001667	0.000267	-0.00013	0.003567	0.005567	0.003767			337	0.000267	0.000467	0.000167	0.012667	0.012867	0.012867	0.014667	0.015667	0.013467		337	0.004067	0.004567	0.002967	0.012567	0.012167	0.012267	0.013767	0.013667	0.013467		337	0.009933	0.013233	0.007533	0.015533	0.014333	0.016233	0.016867	0.017167	0.012667		337	0.003033	0.001133	-0.00167	0.009133
338	0.002933	0.003933	0.004633	0.000933	0.000133	0.001633	0.005133	0.005933	0.004133			338	0.000533	0.000433	-0.00077	0.011633	0.012333	0.012233	0.013233	0.014133	0.013533		338	0.006333	0.005533	0.004733	0.013433	0.012233	0.011633	0.014133	0.013033	0.013433		338	0.010667	0.013867	0.008967	0.017033	0.015533	0.013633	0.016533	0.016033	0.012933		338	0.003067	0.000567	-0.00043	0.007733
339	0.003633	0.002933	0.004133	0.0005	0.0013	0.0007	0.004533	0.005533	0.004233			339	0.000433	0.000733	-6.7e-05	0.0107	0.0118	0.0117	0.012867	0.014767	0.011167		339	0.006333	0.006733	0.003533	0.0145	0.0144	0.0143	0.013667	0.013567	0.014367		339	0.010133	0.014433	0.008733	0.0171	0.0146	0.0145	0.015967	0.016867	0.015767		339	0.002733	0.000833	3.33e-05	0.0085
340	0.004333	0.004633	0.004633	0.000567	0.000367	0.000467	0.004933	0.005033	0.004333			340	0.000933	0.000633	-0.00027	0.012767	0.011267	0.012867	0.012767	0.014367	0.011567		340	0.007733	0.006333	0.004333	0.014667	0.013567	0.014667	0.013967	0.014067	0.015267		340	0.0104	0.0127	0.0074	0.016533	0.015933	0.014333	0.016333	0.016433	0.012533		340	0.003	0.0008	0.0007	0.008533
341	0.0042	0.0033	0.0051	0.0007	0.0008	0.0008	0.0052	0.006	0.0047			341	-0.0002	-0.0002	-0.0007	0.0114	0.0112	0.0117	0.011467	0.014167	0.011667		341	0.008	0.0064	0.0043	0.0156	0.0152	0.0144	0.015567	0.015067	0.014767		341	0.0103	0.0135	0.008	0.0155	0.016	0.0143	0.017833	0.014933	0.012933		341	0.0035	0.0024	0.0016	0.0093
342	0.004233	0.003033	0.004333	0.000633	0.001033	0.001033	0.005433	0.004633	0.004533			342	0.000333	-6.7e-05	3.33e-05	0.008833	0.009833	0.010033	0.011933	0.013033	0.011733		342	0.007333	0.007233	0.005233	0.017033	0.015133	0.014933	0.017033	0.015633	0.015833		342	0.0102	0.0125	0.0079	0.0166	0.0148	0.015	0.016533	0.016433	0.013533		342	0.0045	0.0023	-0.0003	0.0101
343	0.0048	0.0023	0.003	0.001467	0.000667	0.000367	0.0044	0.0052	0.0035			343	-0.0009	-0.0003	-0.0004	0.009267	0.008867	0.010767	0.0115	0.0123	0.0117		343	0.0079	0.0067	0.0062	0.016867	0.015367	0.015467	0.0162	0.0168	0.0166		343	0.009367	0.013067	0.008267	0.015433	0.013133	0.013033	0.016767	0.015267	0.011667		343	0.003167	0.001567	0.001067	0.010133
344	0.0031	0.0043	0.0029	0.0018	0.0023	0.0016	0.0042	0.0044	0.0035			344	-0.0011	-0.0008	-0.0008	0.0088	0.0092	0.0097	0.0101	0.0123	0.0097		344	0.0064	0.0071	0.0057	0.0177	0.0165	0.0171	0.0151	0.016	0.0153		344	0.009467	0.013267	0.008567	0.0149	0.0135	0.013	0.0148	0.0157	0.012		344	0.003167	0.001967	0.001867	0.0095
345	0.003933	0.003333	0.004133	0.000667	0.001667	0.001267	0.005233	0.005633	0.004933			345	-0.00037	-0.00017	-6.7e-05	0.007467	0.007867	0.009467	0.010067	0.012267	0.011067		345	0.007433	0.007533	0.005133	0.017067	0.015767	0.015567	0.015867	0.015067	0.015267		345	0.008	0.0116	0.0051	0.013467	0.012567	0.011167	0.014967	0.014267	0.010967		345	0.0034	0.0011	0.0009	0.010467
346	0.003033	0.003333	0.003433	0.001367	0.001267	0.001667	0.005133	0.005433	0.004333			346	3.33e-05	-6.7e-05	-0.00047	0.007567	0.007467	0.008267	0.009567	0.011767	0.009167		346	0.008133	0.007033	0.005833	0.016867	0.015767	0.016267	0.016167	0.016367	0.015467		346	0.0076	0.0108	0.0061	0.013033	0.011233	0.010133	0.014533	0.013933	0.010733		346	0.0042	0.0016	0.0019	0.011533
347	0.0032	0.0026	0.0045	0.0015	0.0003	0.0011	0.0049	0.0045	0.0041			347	-0.0007	0.0002	-0.0012	0.0068	0.0067	0.0067	0.007867	0.009767	0.007667		347	0.0067	0.0061	0.0045	0.0161	0.0156	0.0157	0.014267	0.013267	0.013967		347	0.006767	0.009967	0.004467	0.011867	0.010467	0.009467	0.013833	0.012633	0.009533		347	0.004267	0.002067	0.002367	0.011067
348	0.004	0.0027	0.0032	0.002533	0.001533	0.001233	0.0047	0.005	0.0034			348	-0.0001	-0.0007	-0.0005	0.006633	0.006733	0.007133	0.0084	0.0102	0.008		348	0.0068	0.0052	0.0046	0.016433	0.015033	0.014133	0.014	0.013	0.0136		348	0.006033	0.008433	0.003933	0.010667	0.008667	0.009567	0.013733	0.012133	0.009833		348	0.005133	0.001733	0.002833	0.011867
349	0.0035	0.0029	0.0047	0.001967	0.001867	0.001867	0.0042	0.005	0.0041			349	-0.0007	-0.0004	-0.001	0.005767	0.006467	0.006667	0.007767	0.010567	0.008267		349	0.0063	0.0053	0.0041	0.015667	0.015167	0.013867	0.014167	0.014767	0.015067		349	0.005667	0.008867	0.003967	0.008467	0.007767	0.008367	0.0116	0.0114	0.0094		349	0.004967	0.003167	0.001767	0.012967
350	0.004033	0.003033	0.003833	0.001	0.0012	0.0009	0.003833	0.005133	0.004633			350	3.33e-05	-0.00027	-0.00057	0.0055	0.0063	0.0059	0.0075	0.0107	0.008		350	0.005833	0.004133	0.003233	0.0145	0.013	0.0141	0.0135	0.0142	0.0141		350	0.0048	0.0085	0.0035	0.010033	0.008233	0.007233	0.010467	0.010167	0.008167		350	0.0055	0.0043	0.0029	0.013733
351	0.0039	0.0032	0.0043	-0.00013	0.000267	0.000867	0.0044	0.0043	0.0042			351	-0.0009	-0.0001	-0.0013	0.005067	0.004667	0.005567	0.006733	0.008933	0.009433		351	0.0053	0.0043	0.0024	0.012367	0.011067	0.011867	0.012533	0.013233	0.013133		351	0.004667	0.008167	0.003367	0.0084	0.0064	0.0074	0.010033	0.010333	0.007333		351	0.005867	0.004167	0.002567	0.0141
352	0.003733	0.002733	0.004133	0.0013	0.0014	0.0017	0.004733	0.004733	0.004233			352	-0.00087	-0.00057	-0.00067	0.005	0.0049	0.0053	0.006933	0.009433	0.006533		352	0.004833	0.003533	0.001833	0.0124	0.0121	0.0114	0.012333	0.011533	0.012133		352	0.004367	0.008067	0.002567	0.008967	0.006867	0.007067	0.0099	0.0095	0.0065		352	0.004667	0.003467	0.003667	0.014567
353	0.003333	0.004133	0.004033	0.0015	0.0014	0.0006	0.004733	0.004933	0.004233			353	-0.00017	-0.00057	-0.00017	0.005	0.004	0.0052	0.007433	0.008133	0.006833		353	0.004333	0.003233	0.003133	0.0109	0.0095	0.0112	0.011733	0.012233	0.011833		353	0.004267	0.007667	0.003667	0.006933	0.006533	0.005333	0.009333	0.008233	0.005833		353	0.005867	0.004167	0.002267	0.015633
354	0.003	0.0032	0.0045	0.001167	0.000267	0.002367	0.0041	0.0053	0.0046			354	-0.0009	-0.0002	-0.0007	0.004667	0.004467	0.005467	0.005467	0.007067	0.007067		354	0.003	0.0032	0.0021	0.010367	0.010167	0.011367	0.011567	0.009967	0.010067		354	0.003133	0.005733	0.001733	0.0075	0.0059	0.0056	0.008133	0.008333	0.005733		354	0.005233	0.003233	0.003433	0.016
355	0.0022	0.002	0.0043	0.001967	0.000667	0.001567	0.0049	0.0042	0.0032			355	-0.0011	-0.0003	-0.0012	0.003467	0.004167	0.004867	0.005933	0.008133	0.005333		355	0.0024	0.0022	0.001	0.010767	0.009067	0.009867	0.010033	0.010533	0.010233		355	0.0029	0.0065	0.0016	0.005667	0.005167	0.005267	0.007333	0.006833	0.003533		355	0.0051	0.0025	0.0012	0.015567
356	0.002967	0.003567	0.004167	0.001633	0.000833	0.001433	0.005767	0.004667	0.004667			356	-0.00023	0.001467	-0.00093	0.004133	0.004633	0.005533	0.005333	0.008133	0.006733		356	0.002367	0.003367	0.001367	0.009333	0.008733	0.009433	0.009733	0.009133	0.009733		356	0.003133	0.005133	0.003433	0.006733	0.005733	0.005233	0.007967	0.007067	0.005167		356	0.004633	0.004033	0.002333	0.017933
357	0.003133	0.003333	0.003133	0.001267	0.000467	0.002067	0.005133	0.004333	0.004233			357	-0.00067	0.000633	-0.00157	0.004267	0.005167	0.005067	0.006033	0.007633	0.006033		357	0.001733	0.001533	0.000433	0.008467	0.008267	0.008867	0.009133	0.009233	0.009133		357	0.001433	0.005633	0.000433	0.005733	0.003933	0.003233	0.005733	0.006533	0.003833		357	0.003933	0.002033	0.000733	0.015933
358	0.0032	0.0023	0.0039	0.0012	0.0014	0.0017	0.0038	0.0047	0.005			358	-0.0004	-0.0012	-0.0013	0.0042	0.0045	0.0046	0.005833	0.007533	0.005133		358	0.0018	0.0011	0.0006	0.0083	0.007	0.0076	0.008233	0.008733	0.007733		358	0.001133	0.004633	0.001033	0.007467	0.004867	0.003767	0.006	0.0045	0.0033		358	0.004033	0.002733	0.001533	0.015767
359	0.004	0.003	0.004	0.000733	0.002133	0.001133	0.0039	0.0052	0.0035			359	-0.0008	-0.0006	-0.0011	0.004133	0.003933	0.005533	0.005367	0.007367	0.005967		359	0.0019	0.0018	0.0012	0.008833	0.007033	0.007133	0.009267	0.008467	0.008867		359	0.001133	0.004633	0.000333	0.006433	0.005033	0.004033	0.006	0.0044	0.0052		359	0.005033	0.002433	0.000733	0.014733
360	0.004167	0.003867	0.004767	0.001	0.0009	0.0007	0.004567	0.004067	0.003567			360	-0.00013	0.000567	-0.00073	0.004	0.0032	0.0043	0.005233	0.006633	0.005733		360	0.001767	0.001467	0.001767	0.0085	0.0073	0.0073	0.007733	0.007933	0.008533		360	0.003233	0.005433	0.001633	0.0055	0.0053	0.0035	0.007333	0.005433	0.004033		360	0.003933	0.003333	0.003733	0.014
361	0.004133	0.002933	0.004133	0.001833	0.000833	0.001233	0.003333	0.003733	0.003633			361	-0.00037	-0.00057	-0.00057	0.004333	0.004433	0.004633	0.005233	0.007033	0.005133		361	0.001133	0.000733	0.000833	0.008433	0.007933	0.007133	0.007433	0.007633	0.007933		361	0.001933	0.005133	0.000833	0.004867	0.004467	0.004767	0.004933	0.003733	0.003833		361	0.004533	0.002633	0.002033	0.011967
362	0.0034	0.0033	0.0035	0.001633	0.001433	0.001733	0.0039	0.004	0.0038			362	-0.0003	-0.0002	-0.0007	0.004133	0.004133	0.005033	0.005	0.0067	0.0051		362	0.0016	0.0014	0.0008	0.008033	0.007033	0.007233	0.007	0.0071	0.0078		362	0.001867	0.005167	0.001067	0.005367	0.004167	0.003767	0.004567	0.004167	0.002867		362	0.003367	0.002767	0.002567	0.011767
363	0.003333	0.003133	0.003833	0.001933	0.001133	0.001533	0.003833	0.004233	0.003833			363	-0.00017	-0.00017	-0.00047	0.003833	0.004033	0.005133	0.004467	0.006867	0.004967		363	0.001633	0.001333	0.000833	0.007933	0.006833	0.006833	0.006567	0.006567	0.007167		363	0.001767	0.005667	0.000767	0.005567	0.003767	0.004267	0.0048	0.0034	0.0029		363	0.003267	0.002367	0.001567	0.010867
364	0.0036	0.0034	0.0047	0.002467	0.000967	0.001267	0.0039	0.0042	0.0039			364	-0.0005	0	-0.0006	0.004267	0.003467	0.005267	0.004267	0.006967	0.005267		364	0.0022	0.0015	0.001	0.007867	0.006967	0.006867	0.006367	0.006567	0.007367		364	0.002133	0.005633	0.001833	0.005967	0.004767	0.004267	0.0049	0.0039	0.0026		364	0.003033	0.002033	0.001633	0.010167
365	0.002467	0.002767	0.003867	0.000833	0.001833	0.001733	0.003867	0.003367	0.003067			365	6.67e-05	-0.00053	-0.00083	0.004433	0.004133	0.004533	0.0041	0.0066	0.0051		365	0.001567	0.001367	0.000467	0.007333	0.006433	0.006533	0.0057	0.0067	0.0061		365	0.001333	0.004833	0.001133	0.005	0.0043	0.0034	0.004	0.0041	0.0022		365	0.002233	0.001333	0.000333	0.0098
366	0.003767	0.002867	0.003067	0.000633	0.001633	0.001533	0.003767	0.003167	0.002767			366	-0.00053	-3.3e-05	-0.00163	0.004533	0.004133	0.004833	0.004533	0.006533	0.005633		366	0.000867	0.001067	0.000467	0.007333	0.006133	0.006333	0.006533	0.005433	0.005633		366	0.002067	0.005067	0.001367	0.0051	0.0039	0.0028	0.004833	0.004033	0.003033		366	0.003867	0.001167	0.000267	0.0083
367	0.002867	0.003067	0.002467	0.000533	0.001233	0.001633	0.003067	0.003567	0.002567			367	-0.00083	-0.00093	-0.00183	0.003533	0.003933	0.004833	0.004233	0.006333	0.005033		367	-3.3e-05	0.000467	6.67e-05	0.007333	0.006833	0.005833	0.006433	0.006233	0.006433		367	0.0017	0.0047	0.0015	0.0049	0.0032	0.003	0.003267	0.004667	0.001767		367	0.0038	0.0018	0.0011	0.0071
368	0.003167	0.002867	0.003067	0.0013	0.0014	0.002	0.003467	0.003667	0.002867			368	-0.00063	-3.3e-05	-0.00073	0.0043	0.0042	0.0046	0.004433	0.006533	0.005733		368	0.000467	0.000167	0.000367	0.0079	0.0063	0.0063	0.006433	0.006633	0.006333		368	0.002633	0.006233	0.002033	0.005567	0.004167	0.003467	0.0037	0.004	0.0029		368	0.003433	0.001533	0.001233	0.006767
369	0.003767	0.003367	0.002767	0.002267	0.001367	0.001767	0.002667	0.003467	0.003167			369	-0.00043	-0.00033	-0.00063	0.003367	0.003967	0.004467	0.0051	0.0061	0.0039		369	0.001367	0.001367	-0.00023	0.007467	0.006867	0.006667	0.0071	0.0072	0.0073		369	0.002467	0.005067	0.001867	0.005067	0.004667	0.004867	0.003867	0.004667	0.002267		369	0.002967	0.001867	0.000967	0.006767
370	0.0035	0.0027	0.0031	0.001767	0.001767	0.002567	0.0043	0.0039	0.0037			370	-0.0006	0	-0.0003	0.004467	0.004167	0.005067	0.0049	0.0063	0.0045		370	0.0017	0.0011	0.0003	0.007467	0.006967	0.006867	0.0058	0.0067	0.0065		370	0.002567	0.005967	0.001267	0.0048	0.004	0.0044	0.004867	0.004267	0.002967		370	0.002167	0.001267	0.000467	0.0056
371	0.001967	0.002567	0.003167	0.000567	0.001567	0.001867	0.003867	0.003367	0.003467			371	-0.00063	-0.00073	-0.00073	0.004067	0.003567	0.004967	0.004467	0.006767	0.005267		371	0.001067	0.000967	-3.3e-05	0.007667	0.006967	0.006567	0.006467	0.006667	0.006267		371	0.0021	0.0053	0.0012	0.005433	0.004633	0.004733	0.0046	0.0047	0.0025		371	0.0021	-0.0003	0	0.005733
372	0.002867	0.002067	0.001767	0.001467	0.001767	0.002067	0.003667	0.004667	0.003267			372	-0.00073	-0.00043	-0.00083	0.004167	0.004567	0.004767	0.0062	0.0067	0.0046		372	0.000967	0.000967	6.67e-05	0.006867	0.006567	0.006967	0.0067	0.0064	0.0067		372	0.002367	0.005967	0.001667	0.005733	0.003533	0.004033	0.0042	0.005	0.0028		372	0.002567	0.000567	0.002267	0.004433
373	0.002867	0.001767	0.002167	0.001667	0.001767	0.002567	0.003967	0.004067	0.003567			373	-0.00123	-0.00073	-0.00133	0.004167	0.005467	0.005567	0.0047	0.0057	0.0041		373	0.000867	0.000667	-0.00093	0.007367	0.005967	0.007267	0.006	0.007	0.0066		373	0.0021	0.0054	0.0011	0.0059	0.0047	0.0052	0.005133	0.004233	0.002533		373	0.002	0.0005	0.0015	0.0051
374	0.003367	0.002067	0.002067	0.001733	0.000833	0.000733	0.003667	0.003567	0.003667			374	-0.00053	-0.00023	-0.00083	0.002633	0.004033	0.004833	0.0051	0.0065	0.004		374	0.001167	0.000767	0.000267	0.006133	0.005933	0.007033	0.0063	0.0062	0.0061		374	0.0028	0.0064	0.0026	0.006033	0.005433	0.004933	0.003367	0.004367	0.002467		374	0.0023	0.0015	0.0013	0.005233
375	0.0028	0.0022	0.0031	0.002133	0.001633	0.002533	0.0034	0.0037	0.0028			375	-0.0006	-0.0003	-0.0008	0.005333	0.005233	0.004533	0.0042	0.0066	0.005		375	0.0017	0.001	0.0013	0.007533	0.006833	0.007033	0.0053	0.0065	0.0066		375	0.002067	0.005667	0.000867	0.006467	0.005267	0.003267	0.004467	0.005367	0.003167		375	0.002267	0.000367	-0.00033	0.004967
376	0.002433	0.001933	0.002333	0.0012	0.0015	0.0027	0.003433	0.003433	0.003433			376	-0.00067	-6.7e-05	-0.00117	0.0043	0.0044	0.0043	0.004967	0.005967	0.005067		376	0.000933	0.000533	-0.00047	0.0075	0.0057	0.0065	0.006067	0.005467	0.006667		376	0.002233	0.005433	0.001533	0.005733	0.004933	0.004733	0.0042	0.0054	0.0037		376	0.001433	0.000533	0.000333	0.005733
377	0.002433	0.002133	0.002833	0.001233	0.001433	0.001233	0.003233	0.003633	0.003633			377	3.33e-05	-0.00017	-0.00017	0.004433	0.005333	0.004733	0.004567	0.007367	0.005167		377	0.001633	0.002133	-6.7e-05	0.008233	0.006333	0.006333	0.006667	0.006867	0.006567		377	0.0014	0.0052	0.0006	0.005767	0.004067	0.004967	0.0043	0.0049	0.0038		377	0.002	0.0002	-0.0006	0.004267
378	0.0027	0.0023	0.0022	0.002	0.0013	0.0021	0.0038	0.0041	0.003			378	-0.0001	0	-0.0003	0.0043	0.005	0.005	0.004967	0.006567	0.005267		378	0.0014	0.0013	0.001	0.0076	0.0065	0.0067	0.006467	0.006567	0.006667		378	0.001733	0.005433	0.000933	0.0064	0.0041	0.0051	0.004633	0.004333	0.003733		378	0.001733	0.000633	-0.00027	0.004
379	0.002867	0.003267	0.003067	0.0016	0.0015	0.0008	0.002767	0.003067	0.003267			379	-0.00053	-0.00043	-0.00133	0.0042	0.0043	0.0045	0.004433	0.006333	0.005433		379	0.001467	0.000967	0.000467	0.0072	0.0068	0.0068	0.006133	0.007033	0.007133		379	0.001767	0.005367	0.001867	0.006	0.0045	0.0047	0.004833	0.003933	0.003433		379	0.001767	-3.3e-05	0.000167	0.004
380	0.002733	0.002233	0.002633	0.001667	0.001267	0.003067	0.003333	0.003533	0.002933			380	-0.00047	-0.00017	-0.00117	0.003867	0.003567	0.004667	0.004367	0.006267	0.004967		380	0.001433	0.002033	0.000733	0.006867	0.006967	0.007167	0.006067	0.005367	0.006167		380	0.002433	0.006033	0.001233	0.006	0.0051	0.0057	0.004767	0.004567	0.002967		380	0.002033	0.001033	0.000633	0.0049
381	0.002667	0.003167	0.002967	0.000733	0.001133	0.002333	0.002967	0.003567	0.003067			381	0.000267	0.000467	0.000467	0.004833	0.003833	0.004533	0.004767	0.006167	0.006367		381	0.002367	0.002067	0.000567	0.007433	0.007533	0.008133	0.006367	0.005567	0.005867		381	0.002033	0.005833	0.000433	0.0063	0.0054	0.0057	0.004267	0.004667	0.003767		381	0.001233	0.000133	0.000133	0.0043
382	0.002467	0.002867	0.002667	0.001533	0.002333	0.002433	0.003267	0.003767	0.003467			382	-0.00063	0.000167	-0.00033	0.004933	0.004233	0.005233	0.004933	0.006533	0.004233		382	0.002067	0.001167	0.000667	0.008833	0.006833	0.007733	0.005233	0.005733	0.005733		382	0.003133	0.006833	0.001633	0.006333	0.005433	0.005333	0.004033	0.004233	0.003033		382	0.002333	0.000733	0.001033	0.005333
383	0.003033	0.001733	0.002433	0.001267	0.001067	0.001167	0.003933	0.004633	0.003833			383	0.000233	0.000433	-0.00127	0.004467	0.005467	0.005467	0.0047	0.0059	0.0042		383	0.002133	-6.7e-05	0.001133	0.007467	0.006467	0.006867	0.0055	0.0056	0.0056		383	0.002567	0.005967	0.001167	0.007633	0.005533	0.004833	0.0043	0.0047	0.0031		383	0.001567	6.67e-05	0.000367	0.005133
384	0.002733	0.001833	0.002533	0.002033	0.001633	0.002133	0.002533	0.003233	0.003033			384	-0.00037	-0.00077	-0.00087	0.004433	0.005333	0.005533	0.004933	0.006933	0.004333		384	0.001133	0.001333	0.001133	0.008333	0.007033	0.007433	0.005733	0.006533	0.005933		384	0.002333	0.005633	0.001033	0.0067	0.0052	0.0056	0.004967	0.004267	0.003667		384	0.000633	0.000533	-0.00017	0.0051
385	0.0022	0.0019	0.0025	0.0016	0.0012	0.0023	0.003	0.0026	0.0028			385	-0.0007	-0.0001	-0.0011	0.0049	0.0045	0.0054	0.004633	0.005133	0.003933		385	0.0003	0.0009	-0.0008	0.008	0.008	0.0068	0.005433	0.006033	0.005133		385	0.002167	0.005767	0.001067	0.006467	0.005467	0.005867	0.0042	0.0046	0.0038		385	0.001967	-0.00023	-0.00023	0.005467
386	0.0022	0.0021	0.0023	0.0016	0.0018	0.0024	0.0028	0.0037	0.0034			386	-0.0006	-0.0005	-0.0012	0.005	0.005	0.0057	0.0047	0.0056	0.0046		386	0.0008	0.0009	0.0007	0.0083	0.0074	0.0076	0.0058	0.0062	0.0058		386	0.002667	0.005967	0.001467	0.005967	0.005267	0.005767	0.003833	0.005333	0.003733		386	0.002367	0.001067	0.000167	0.005267
387	0.002633	0.002233	0.003033	0.001633	0.002033	0.002133	0.003733	0.004833	0.003233			387	0.000133	-0.00057	-0.00017	0.004333	0.004733	0.005733	0.0042	0.0054	0.0052		387	0.001633	0.001833	0.001233	0.008833	0.007833	0.007233	0.006	0.0063	0.0055		387	0.0022	0.0057	0.0012	0.007233	0.005533	0.005733	0.005367	0.004967	0.003367		387	0.002	0.0005	0.0002	0.005433
388	0.002467	0.001967	0.002567	0.001633	0.000733	0.001433	0.002867	0.003567	0.002967			388	0.000167	0.000867	-0.00033	0.005233	0.004733	0.005233	0.0048	0.0064	0.0051		388	0.001567	0.001467	0.001167	0.007833	0.007533	0.007233	0.0065	0.0061	0.0062		388	0.002633	0.005933	0.001733	0.007	0.0067	0.0053	0.004433	0.004933	0.003133		388	0.002233	0.000733	-6.7e-05	0.0051
389	0.002767	0.002267	0.002167	0.001667	0.001067	0.003067	0.003267	0.004267	0.002967			389	-0.00043	0.000167	-0.00103	0.004567	0.004967	0.006267	0.0048	0.0068	0.0055		389	0.000667	0.001567	0.000367	0.007967	0.006867	0.007667	0.0064	0.006	0.0065		389	0.002367	0.006167	0.000867	0.007167	0.007567	0.005767	0.004267	0.004567	0.003967		389	0.002667	0.000667	0.000267	0.006067
390	0.001667	0.002367	0.002567	0.001733	0.001933	0.002133	0.002967	0.002867	0.002967			390	-0.00043	-0.00013	-0.00053	0.004833	0.005133	0.005433	0.005033	0.005533	0.005333		390	0.001467	0.001967	0.000667	0.007133	0.006833	0.007633	0.006433	0.006033	0.006033		390	0.002267	0.006667	0.001567	0.0062	0.0059	0.0052	0.004367	0.004667	0.003667		390	0.002667	0.001267	0.000567	0.0071
391	0.004833	0.002633	0.001833	0.001633	0.000133	0.002133	0.003933	0.003533	0.003133			391	-6.7e-05	0.000433	-0.00077	0.004833	0.005333	0.005133	0.005467	0.006567	0.005167		391	0.002533	0.001633	0.001233	0.007133	0.006233	0.007033	0.006767	0.005667	0.006767		391	0.0034	0.0069	0.0017	0.005833	0.005833	0.005333	0.004567	0.004867	0.003367		391	0.0029	0.001	0.0001	0.005733
392	0.002333	0.001533	0.003333	0.001667	0.001867	0.002367	0.003433	0.003533	0.003433			392	-0.00027	3.33e-05	-0.00157	0.005067	0.005167	0.005767	0.004433	0.006433	0.005633		392	0.001633	0.001633	0.000833	0.007767	0.007267	0.007767	0.005433	0.005933	0.005833		392	0.002267	0.005767	0.002167	0.005867	0.005967	0.005067	0.004367	0.005667	0.004467		392	0.002267	0.000767	-0.00063	0.006167
393	0.002133	0.002633	0.003633	0.001633	0.001633	0.001933	0.004033	0.003933	0.004533			393	0.000433	0.000233	0.000533	0.004633	0.004733	0.004233	0.004967	0.006767	0.004967		393	0.001833	0.002033	0.001333	0.007533	0.007333	0.007233	0.006367	0.006667	0.006667		393	0.0035	0.0065	0.0027	0.006767	0.006267	0.005267	0.005067	0.005167	0.004267		393	0.0026	0.0008	0.0012	0.005667
394	0.002033	0.002033	0.002133	0.001267	0.001667	0.002467	0.003233	0.003133	0.003033			394	-0.00017	-0.00027	-6.7e-05	0.004767	0.004867	0.005067	0.005067	0.006167	0.004667		394	0.001333	0.000933	0.001033	0.007367	0.006667	0.007067	0.006267	0.005567	0.006367		394	0.0021	0.0059	0.0014	0.0067	0.006	0.0054	0.0045	0.0051	0.004		394	0.0029	0.0006	-0.0002	0.0058
395	0.002433	0.002433	0.003333	0.001767	0.001467	0.002767	0.003233	0.003133	0.003133			395	-0.00037	-0.00047	-0.00077	0.005267	0.005667	0.005367	0.004267	0.005967	0.005367		395	0.001033	0.001233	0.000933	0.007967	0.006967	0.007067	0.005467	0.006267	0.006367		395	0.002033	0.005633	0.001433	0.006367	0.004867	0.004667	0.004833	0.004733	0.003433		395	0.002233	-6.7e-05	0.000233	0.006067
396	0.0026	0.0024	0.0022	0.002333	0.001733	0.001633	0.0037	0.0036	0.003			396	-0.0003	-0.0002	0.0003	0.004933	0.004733	0.005333	0.004467	0.006067	0.004767		396	0.0009	0.0014	0.0007	0.007433	0.006833	0.006533	0.005967	0.006167	0.006267		396	0.002	0.0054	0.0015	0.0062	0.0057	0.0056	0.004233	0.005233	0.003433		396	0.0028	0.001	0.0011	0.0062
397	0.001767	0.001567	0.001967	0.001233	0.002233	0.001833	0.002267	0.003367	0.003067			397	-0.00103	-0.00053	-0.00053	0.004933	0.004833	0.005433	0.004867	0.005967	0.004967		397	0.000767	0.000667	0.000667	0.007633	0.007033	0.007433	0.006167	0.005967	0.006067		397	0.002933	0.006533	0.002133	0.0055	0.005	0.0055	0.004333	0.004533	0.002133		397	0.003133	0.001633	0.001333	0.0059
398	0.002433	0.002933	0.002833	0.001567	0.001967	0.002467	0.003433	0.003333	0.003533			398	3.33e-05	0.000433	0.000533	0.004867	0.005267	0.005167	0.003867	0.005267	0.004767		398	0.001133	0.001433	0.001133	0.007967	0.007367	0.007267	0.005867	0.005767	0.006267		398	0.001967	0.005367	0.001267	0.007233	0.005333	0.005733	0.0048	0.0051	0.0027		398	0.002367	0.000667	0.000167	0.006633
399	0.002	0.0016	0.0025	0.0013	0.0012	0.0019	0.0026	0.0032	0.003			399	-0.0002	-0.0006	-0.0009	0.0045	0.0048	0.0048	0.004467	0.005567	0.004267		399	0.0006	0.0012	0.0005	0.0079	0.0074	0.0064	0.005167	0.005467	0.005967		399	0.002233	0.005733	0.001533	0.0058	0.0053	0.0057	0.004867	0.005067	0.002567		399	0.002333	0.001233	0.000433	0.0059
400	0.002867	0.002267	0.003167	0.001333	0.001533	0.001933	0.003967	0.004367	0.003967			400	0.000267	0.000567	-3.3e-05	0.004933	0.004333	0.004833	0.004633	0.005733	0.004533		400	0.002167	0.001667	0.001867	0.008133	0.006833	0.006533	0.005333	0.005033	0.006133		400	0.002133	0.005533	0.001333	0.006333	0.005733	0.005633	0.0048	0.0047	0.0033		400	0.002333	0.000433	0.000533	0.006233
401	0.002267	0.002267	0.003067	0.001033	0.003033	0.002233	0.003367	0.003667	0.003167			401	-3.3e-05	-3.3e-05	-0.00063	0.003833	0.004633	0.005633	0.003467	0.005067	0.003867		401	0.001567	0.001367	0.000867	0.008333	0.007333	0.007333	0.005067	0.005167	0.005767		401	0.001767	0.006467	0.001367	0.0056	0.0043	0.0048	0.0035	0.0045	0.0041		401	0.002267	0.001067	0.000567	0.006
402	0.002567	0.002167	0.001467	0.0011	0.0009	0.0026	0.003467	0.003267	0.002667			402	-0.00023	-0.00013	-0.00113	0.003	0.0045	0.0053	0.004433	0.005533	0.004133		402	0.000867	0.000967	0.000567	0.0076	0.0064	0.007	0.005733	0.004733	0.005633		402	0.001433	0.005533	0.001133	0.006667	0.005467	0.006067	0.003733	0.003933	0.002933		402	0.002233	0.001033	-6.7e-05	0.006567
403	0.0027	0.0019	0.0024	0.0009	0.0006	0.0018	0.0033	0.004	0.0024			403	-0.0004	-0.0001	-0.0008	0.004	0.0039	0.0052	0.005	0.006	0.0049		403	0.0009	0.0003	0.0004	0.0068	0.0062	0.0063	0.0054	0.005	0.0063		403	0.0024	0.0065	0.0016	0.0061	0.0049	0.0052	0.004733	0.005333	0.004333		403	0.0029	0.0015	0.0011	0.007
404	0.001667	0.002567	0.002367	0.001033	0.001133	0.001333	0.003267	0.003567	0.003367			404	-0.00033	-0.00023	6.67e-05	0.004333	0.004133	0.004133	0.005033	0.005833	0.005433		404	0.000267	0.001267	0.000367	0.006733	0.005833	0.006933	0.005633	0.006033	0.006533		404	0.002267	0.005467	0.001267	0.005267	0.004767	0.004667	0.003767	0.004767	0.003767		404	0.002567	0.001367	6.67e-05	0.006767
405	0.002567	0.001967	0.002167	0.001167	0.000967	0.002167	0.002967	0.003867	0.003367			405	-0.00013	-3.3e-05	-0.00053	0.003867	0.003667	0.004467	0.0043	0.0053	0.0044		405	0.000567	0.001067	0.000667	0.007067	0.005967	0.006267	0.0055	0.0049	0.0059		405	0.0017	0.0053	0.0006	0.0061	0.0051	0.0057	0.004233	0.004033	0.003033		405	0.002	0.0003	0.0003	0.0067
406	0.0021	0.002	0.0024	0.001433	0.001933	0.001833	0.0037	0.0038	0.0029			406	0.0001	0.0003	-0.0002	0.004133	0.004133	0.004633	0.0045	0.0059	0.0048		406	0.0012	0.0015	0.0005	0.007233	0.006233	0.006433	0.0055	0.0052	0.006		406	0.002033	0.005733	0.001233	0.0059	0.005	0.0049	0.004533	0.003733	0.002633		406	0.002833	0.000633	0.000733	0.007
407	0.002133	0.001433	0.002433	0.0016	0.0021	0.0019	0.003433	0.003833	0.002233			407	-0.00017	3.33e-05	-0.00147	0.0043	0.0043	0.0041	0.004167	0.005467	0.005067		407	0.001033	0.001433	-0.00037	0.007	0.006	0.0064	0.005267	0.004667	0.005567		407	0.002033	0.005733	0.001333	0.005167	0.004867	0.004667	0.004167	0.004167	0.002867		407	0.002733	0.000433	0.000833	0.006667
408	0.002567	0.001867	0.002567	0.0015	0.0014	0.0021	0.003067	0.003667	0.003067			408	6.67e-05	0.000267	-0.00023	0.0041	0.0045	0.0044	0.004367	0.005767	0.004467		408	0.000467	0.001467	0.000967	0.0071	0.0057	0.0063	0.005067	0.004867	0.004967		408	0.001867	0.005467	0.001167	0.006233	0.004233	0.004233	0.0038	0.0038	0.0022		408	0.002667	0.000567	0.000967	0.006833
409	0.002533	0.002133	0.002133	0.002	0.0025	0.0021	0.003633	0.003433	0.003133			409	-6.7e-05	3.33e-05	-0.00027	0.0048	0.0051	0.0053	0.004433	0.005633	0.005033		409	0.000633	0.000633	0.001133	0.0075	0.0066	0.0071	0.005233	0.005533	0.005533		409	0.002033	0.005233	0.001233	0.0053	0.0046	0.0045	0.003667	0.003967	0.002667		409	0.002933	0.001633	0.001233	0.0067
410	0.002333	0.001933	0.002933	0.002	0.0014	0.0025	0.003533	0.003233	0.002933			410	-6.7e-05	-6.7e-05	3.33e-05	0.0046	0.0046	0.0053	0.004767	0.005567	0.005267		410	0.001233	0.000733	0.000733	0.0074	0.007	0.0067	0.005267	0.005367	0.005967		410	0.0019	0.0055	0.001	0.0051	0.0045	0.0046	0.0036	0.0043	0.0028		410	0.0029	0.001	0.0007	0.0061
411	0.0025	0.0025	0.0027	0.0021	0.0015	0.0022	0.0035	0.0036	0.0034			411	0.0003	-0.0001	-0.0004	0.0041	0.0043	0.0054	0.004333	0.005633	0.004733		411	0.001	0.0011	0.0004	0.0078	0.0068	0.0068	0.005633	0.005233	0.005133		411	0.0022	0.0052	0.001	0.0055	0.0042	0.0043	0.003733	0.004433	0.003633		411	0.0025	0.0004	0.0004	0.0064
412	0.0023	0.0016	0.0029	0.002133	0.002133	0.002533	0.0033	0.0034	0.0032			412	0	0.0002	-0.0001	0.004133	0.004733	0.004833	0.004667	0.005867	0.004767		412	0.0013	0.0011	0.0008	0.007033	0.006333	0.006533	0.005167	0.005367	0.005167		412	0.002233	0.005733	0.001033	0.004967	0.004067	0.004267	0.003933	0.004133	0.003033		412	0.002533	0.001333	0.001233	0.006267
413	0.002233	0.002633	0.003333	0.0014	0.0019	0.002	0.003533	0.003733	0.003233			413	0.000333	0.000133	-6.7e-05	0.0038	0.0045	0.0051	0.004567	0.005667	0.004967		413	0.000933	0.001133	0.000333	0.0067	0.0062	0.0069	0.005767	0.005467	0.005567		413	0.0016	0.0052	0.0011	0.0064	0.0046	0.0049	0.004067	0.004167	0.003067		413	0.0023	0.0008	0.0005	0.0065
414	0.002667	0.002167	0.002067	0.002067	0.002567	0.002367	0.003067	0.003567	0.003067			414	0.000267	0.000267	-3.3e-05	0.004967	0.005067	0.005267	0.0047	0.0056	0.0053		414	0.001067	0.000667	0.000167	0.006967	0.006467	0.006967	0.005	0.0051	0.0056		414	0.0019	0.0053	0.0008	0.0055	0.0045	0.0039	0.003833	0.003833	0.002433		414	0.0025	0.001	0.0008	0.0065
415	0.002633	0.002433	0.003133	0.001867	0.002167	0.002167	0.003433	0.004033	0.003933			415	0.000133	0.000433	0.000433	0.004367	0.004367	0.005367	0.004567	0.005967	0.004667		415	0.000933	0.001433	0.000933	0.006967	0.006067	0.006267	0.005167	0.005267	0.004967		415	0.001867	0.005167	0.001567	0.004667	0.004367	0.004867	0.004133	0.002733	0.002833		415	0.002467	0.000867	6.67e-05	0.006167
416	0.0027	0.002	0.0029	0.001833	0.002033	0.002233	0.0029	0.0036	0.0042			416	-0.0001	-0.0002	0.0001	0.004633	0.004233	0.004933	0.0045	0.0056	0.0048		416	0.0008	0.0004	0.0002	0.007333	0.005833	0.006033	0.0044	0.0047	0.005		416	0.001433	0.005333	0.001633	0.004767	0.004567	0.004567	0.004367	0.003967	0.003367		416	0.002833	0.001133	0.000233	0.006767
417	0.002933	0.002733	0.003533	0.001167	0.002167	0.001967	0.004333	0.003933	0.004333			417	0.000733	0.000433	0.000433	0.004167	0.004367	0.004967	0.004367	0.005367	0.005167		417	0.001333	0.001133	0.000933	0.006267	0.004767	0.005367	0.005167	0.005267	0.005167		417	0.001133	0.005633	0.001733	0.0052	0.0048	0.0046	0.004133	0.004133	0.002933		417	0.002633	0.000933	0.000633	0.0064
418	0.002333	0.002433	0.003233	0.0019	0.0019	0.0027	0.002833	0.003433	0.003233			418	3.33e-05	0.000233	3.33e-05	0.0048	0.005	0.0052	0.004433	0.005633	0.004733		418	0.000633	0.000633	0.000433	0.0067	0.0057	0.0062	0.004733	0.003933	0.004433		418	0.002733	0.005533	0.001133	0.005167	0.004267	0.004367	0.004667	0.003367	0.002867		418	0.002533	0.001033	0.001133	0.005667
419	0.0027	0.0017	0.0023	0.001633	0.001933	0.002233	0.0031	0.0037	0.0032			419	0.0005	0.0003	-0.0001	0.004433	0.004633	0.005233	0.004767	0.005667	0.005067		419	0.0007	0.0008	0.0009	0.005933	0.005433	0.006233	0.004667	0.004867	0.004967		419	0.0019	0.0055	0.0008	0.004733	0.004333	0.004433	0.003833	0.003033	0.002433		419	0.0026	0.0011	0.0008	0.006233
420	0.002267	0.002567	0.002667	0.001767	0.001867	0.002167	0.002867	0.003167	0.003567			420	0.000367	0.000167	0.000167	0.004667	0.004367	0.005367	0.0046	0.0065	0.0053		420	0.000967	0.000267	0.000467	0.006467	0.005767	0.005867	0.0046	0.0048	0.0046		420	0.002267	0.005367	0.001467	0.004567	0.003467	0.003667	0.003867	0.003067	0.002867		420	0.003267	0.001667	0.001267	0.005967
421	0.0027	0.0024	0.0027	0.0013	0.0019	0.0021	0.0031	0.0032	0.0031			421	0.0005	0.0004	0.0001	0.0049	0.0046	0.0051	0.005133	0.006133	0.004833		421	0.0008	0.0007	0.0004	0.0062	0.0053	0.0059	0.004833	0.004233	0.004733		421	0.0018	0.0051	0.0015	0.005067	0.004067	0.004567	0.003933	0.003633	0.002633		421	0.0032	0.0011	0.0011	0.005767
422	0.002767	0.002267	0.003067	0.001667	0.001767	0.002067	0.002967	0.003367	0.003067			422	0.000467	0.000467	0.000267	0.004567	0.004967	0.005567	0.0047	0.0058	0.0047		422	0.000567	0.000367	0.000567	0.006067	0.005867	0.005967	0.0045	0.0044	0.0045		422	0.002167	0.005267	0.001167	0.0054	0.0039	0.0043	0.0036	0.0033	0.0025		422	0.002467	0.000967	0.000767	0.0066
423	0.002833	0.002533	0.003133	0.002033	0.001933	0.002533	0.003133	0.003533	0.003133			423	0.000633	0.000533	0.000633	0.004933	0.004933	0.005433	0.004733	0.006333	0.004933		423	0.000733	0.000733	0.000433	0.006333	0.005533	0.005833	0.004533	0.004033	0.004433		423	0.001867	0.005167	0.001267	0.005067	0.004267	0.004067	0.0033	0.0038	0.0026		423	0.002367	0.000767	0.000667	0.006067
424	0.002667	0.002667	0.003067	0.002333	0.001933	0.002233	0.003367	0.003467	0.002967			424	0.000667	0.000467	0.000567	0.005033	0.005133	0.005433	0.004633	0.006233	0.005033		424	0.000767	0.000867	0.000567	0.006233	0.005433	0.005733	0.004133	0.004033	0.004333		424	0.002267	0.005267	0.001467	0.005433	0.004033	0.004133	0.003567	0.004067	0.002967		424	0.002467	0.001467	0.000967	0.006233
425	0.002867	0.002467	0.003267	0.001933	0.002033	0.002333	0.003267	0.003167	0.002867			425	0.000667	0.000667	0.000967	0.004833	0.005233	0.005733	0.004467	0.005767	0.004767		425	0.000667	0.000667	0.000467	0.006233	0.005533	0.005533	0.004167	0.004167	0.004567		425	0.002167	0.005467	0.001567	0.0055	0.0043	0.0043	0.003433	0.003633	0.002633		425	0.002367	0.001167	0.001467	0.0065
426	0.0027	0.0025	0.0032	0.0018	0.0017	0.0025	0.0033	0.0034	0.003			426	0.0008	0.0009	0.0002	0.0049	0.0058	0.0057	0.004367	0.006367	0.004967		426	0.001	0.0012	0.0007	0.0062	0.0054	0.0057	0.004167	0.003967	0.004267		426	0.0019	0.0056	0.0014	0.005167	0.004467	0.004467	0.0036	0.0037	0.0024		426	0.0025	0.0012	0.0007	0.005867
427	0.002367	0.002167	0.002667	0.001933	0.001833	0.002433	0.002967	0.003367	0.002867			427	0.000767	0.000667	0.000467	0.005133	0.005233	0.005633	0.0048	0.0063	0.0051		427	0.000767	0.000667	0.000467	0.006733	0.005833	0.005833	0.0043	0.0043	0.0045		427	0.0022	0.0056	0.0018	0.005167	0.004667	0.004567	0.003767	0.003967	0.002867		427	0.0026	0.0013	0.0006	0.005767
428	0.0025	0.0024	0.0031	0.0014	0.0019	0.0019	0.003	0.0031	0.0029			428	0.0009	0.0009	0.0006	0.0049	0.0049	0.0055	0.0052	0.0065	0.0053		428	0.0011	0.001	0.0005	0.006	0.0051	0.0055	0.0042	0.0039	0.0044		428	0.001767	0.005267	0.000967	0.005367	0.004967	0.004967	0.003433	0.004133	0.002533		428	0.004067	0.000567	0.001567	0.005867
429	0.002767	0.002267	0.002767	0.001333	0.002133	0.002133	0.002467	0.002667	0.002567			429	0.000667	0.000667	0.000667	0.004733	0.005133	0.005333	0.004967	0.006367	0.004867		429	0.000467	0.001067	0.000767	0.006333	0.004833	0.005333	0.003967	0.004167	0.004367		429	0.002067	0.005667	0.001967	0.004867	0.004567	0.005367	0.003867	0.003467	0.002567		429	0.003467	0.000767	0.000867	0.005467
430	0.002433	0.002333	0.003133	0.0026	0.0021	0.0024	0.003033	0.003933	0.003233			430	0.001233	0.001433	0.000933	0.0062	0.0062	0.006	0.0055	0.0063	0.0053		430	0.001733	0.001333	0.001433	0.0062	0.0057	0.0056	0.0043	0.004	0.0047		430	0.002	0.0054	0.0017	0.0051	0.0049	0.0049	0.003467	0.003967	0.002367		430	0.0022	0.0001	0.0002	0.0062
431	0.0029	0.0027	0.0027	0.002233	0.002433	0.002333	0.003	0.0031	0.0029			431	0.001	0.0009	0.001	0.005633	0.006033	0.006333	0.005167	0.006567	0.005367		431	0.0011	0.001	0.0006	0.006633	0.005533	0.005533	0.003767	0.003867	0.003867		431	0.0023	0.006	0.0016	0.006133	0.005133	0.005133	0.0039	0.004	0.0021		431	0.0023	0.0008	0.0004	0.005433
432	0.0026	0.0026	0.0032	0.002167	0.002467	0.002167	0.0028	0.0029	0.0028			432	0.0011	0.0013	0.0007	0.006167	0.006267	0.006767	0.0058	0.0068	0.0057		432	0.0013	0.001	0.0004	0.006567	0.005667	0.005667	0.0041	0.0043	0.0043		432	0.002567	0.006167	0.001867	0.005967	0.005267	0.004767	0.003467	0.003667	0.002767		432	0.002467	0.000667	0.000667	0.005367
433	0.003233	0.002733	0.003933	0.002167	0.001667	0.002367	0.002733	0.003633	0.002633			433	0.001233	0.001333	0.000933	0.006067	0.005967	0.006567	0.0057	0.0071	0.0055		433	0.001533	0.000933	0.000433	0.006767	0.005767	0.005267	0.0038	0.004	0.0041		433	0.002467	0.006167	0.002167	0.005767	0.004967	0.004767	0.004033	0.003833	0.002533		433	0.001667	0.000567	0.000367	0.004767
434	0.002767	0.002767	0.003067	0.002133	0.002333	0.002633	0.002967	0.003067	0.002567			434	0.001567	0.001467	0.001267	0.007133	0.006933	0.006833	0.006033	0.007233	0.006133		434	0.001267	0.001167	0.000867	0.006533	0.005433	0.005933	0.003733	0.004033	0.004133		434	0.002967	0.006267	0.002367	0.0062	0.0055	0.0055	0.004	0.0041	0.0033		434	0.002067	0.000967	0.000667	0.0045
435	0.0027	0.0028	0.0034	0.002233	0.001933	0.002433	0.0028	0.003	0.003			435	0.0016	0.0016	0.0013	0.006533	0.007433	0.007333	0.006367	0.007367	0.006067		435	0.0013	0.0015	0.0012	0.006533	0.005433	0.006233	0.003967	0.003667	0.003967		435	0.0029	0.0064	0.0022	0.006633	0.005933	0.006033	0.003733	0.003733	0.003733		435	0.0023	0.0004	0.0008	0.005133
436	0.002733	0.001933	0.003533	0.0022	0.0017	0.0023	0.002333	0.002933	0.002933			436	0.001533	0.001233	0.001133	0.0064	0.0071	0.0073	0.006433	0.007833	0.006933		436	0.001733	0.001233	0.001033	0.0062	0.005	0.006	0.004333	0.004633	0.004033		436	0.003033	0.006533	0.001833	0.007	0.0062	0.0062	0.0043	0.0049	0.0027		436	0.002033	0.000533	0.000433	0.0054
437	0.0029	0.003	0.0035	0.001533	0.001433	0.001933	0.0023	0.0033	0.0029			437	0.0018	0.0016	0.0009	0.006933	0.007833	0.007433	0.006067	0.007667	0.006667		437	0.002	0.0012	0.0011	0.006933	0.005133	0.006333	0.003767	0.003967	0.004467		437	0.003267	0.007067	0.001967	0.006467	0.006567	0.005867	0.0041	0.0044	0.0026		437	0.002167	0.000467	0.000167	0.004667
438	0.002533	0.002533	0.003033	0.0019	0.0022	0.0024	0.002133	0.003033	0.002333			438	0.001633	0.001533	0.001233	0.0072	0.0076	0.008	0.007	0.0085	0.0066		438	0.001733	0.001433	0.001433	0.0063	0.0052	0.0061	0.0041	0.0042	0.0047		438	0.003533	0.007033	0.002633	0.007033	0.006533	0.006333	0.004767	0.004767	0.003867		438	0.002233	0.000633	0.000633	0.004433
439	0.0029	0.0022	0.0034	0.002633	0.002233	0.002533	0.0026	0.0029	0.0025			439	0.0018	0.0019	0.0013	0.007833	0.008233	0.008433	0.007267	0.008267	0.006967		439	0.0021	0.0019	0.0015	0.006833	0.006333	0.006633	0.004667	0.004467	0.004567		439	0.0038	0.0072	0.0031	0.0075	0.0069	0.0066	0.004867	0.005367	0.003967		439	0.0019	0	0.0005	0.004
440	0.0029	0.0024	0.0034	0.0021	0.0022	0.0026	0.0023	0.0031	0.0022			440	0.002	0.0021	0.0014	0.008	0.0086	0.0088	0.0075	0.0087	0.0073		440	0.0019	0.0018	0.0015	0.0066	0.0059	0.0062	0.0044	0.0043	0.0044		440	0.003633	0.007133	0.002933	0.007833	0.007233	0.007333	0.004933	0.004833	0.003933		440	0.001833	0.000733	0.000433	0.004333
441	0.002567	0.002267	0.002667	0.0019	0.0021	0.0024	0.002167	0.002967	0.002267			441	0.001667	0.001767	0.001267	0.0086	0.0088	0.009	0.008167	0.009167	0.007967		441	0.002067	0.001667	0.001567	0.0068	0.0062	0.0065	0.004767	0.004467	0.004767		441	0.004367	0.007967	0.003167	0.0083	0.008	0.0077	0.004933	0.005333	0.004333		441	0.001867	0.000567	0.000167	0.004
442	0.003067	0.002867	0.003267	0.002467	0.002067	0.002767	0.002767	0.002667	0.002167			442	0.002167	0.001967	0.001567	0.008867	0.008967	0.009467	0.0082	0.0093	0.0081		442	0.002367	0.002467	0.001767	0.006967	0.006367	0.006567	0.0047	0.0047	0.0051		442	0.004267	0.008067	0.003167	0.0086	0.0082	0.0076	0.005167	0.005367	0.004067		442	0.002167	0.000467	-3.3e-05	0.0037
443	0.002967	0.002467	0.003267	0.001867	0.002167	0.002567	0.002467	0.002567	0.002567			443	0.002267	0.002067	0.001567	0.009367	0.009767	0.009667	0.008133	0.009733	0.008133		443	0.002667	0.002367	0.001867	0.006867	0.006567	0.006867	0.005133	0.004733	0.005233		443	0.004633	0.008233	0.003533	0.0091	0.0089	0.0089	0.0053	0.0058	0.0051		443	0.001633	0.000433	3.33e-05	0.004
444	0.0033	0.0028	0.0035	0.0023	0.0027	0.0028	0.0022	0.0028	0.0025			444	0.0025	0.0028	0.0019	0.0095	0.0102	0.0098	0.008333	0.009633	0.008433		444	0.0027	0.0031	0.0024	0.0071	0.0068	0.0071	0.004833	0.004333	0.004933		444	0.004767	0.008367	0.003867	0.0096	0.0099	0.0089	0.005933	0.006133	0.004833		444	0.001667	0.000567	-0.00013	0.0044
445	0.003033	0.002333	0.002633	0.002433	0.002233	0.002533	0.002333	0.002433	0.002333			445	0.002433	0.002633	0.002033	0.009833	0.010033	0.010433	0.008633	0.009833	0.008633		445	0.003233	0.002733	0.002033	0.006833	0.006633	0.007133	0.004833	0.004633	0.005133		445	0.005133	0.008733	0.003933	0.010033	0.009933	0.009233	0.006167	0.006267	0.004767		445	0.001433	0.000433	0.000133	0.003533
446	0.003167	0.002967	0.003367	0.002133	0.002233	0.002433	0.002667	0.002867	0.002767			446	0.003167	0.003067	0.002467	0.010133	0.010733	0.011033	0.009367	0.010567	0.009167		446	0.002767	0.003367	0.002767	0.007633	0.006933	0.007633	0.005267	0.005267	0.005667		446	0.005567	0.008967	0.004167	0.010333	0.010233	0.009533	0.006733	0.006733	0.005433		446	0.001667	0.000567	0.000167	0.003733
447	0.003033	0.002833	0.003533	0.002267	0.002367	0.002767	0.002733	0.002733	0.002733			447	0.003233	0.003333	0.002433	0.010667	0.010967	0.011467	0.009767	0.011067	0.009367		447	0.003633	0.003633	0.002733	0.007767	0.007367	0.007867	0.005367	0.005467	0.005467		447	0.005833	0.009233	0.004733	0.010933	0.010433	0.010133	0.006833	0.007333	0.005833		447	0.002733	0.000333	0.000133	0.003233
448	0.002967	0.002767	0.003867	0.0022	0.0024	0.0024	0.002667	0.002767	0.002767			448	0.003467	0.003167	0.002867	0.0109	0.0116	0.0117	0.010067	0.011167	0.009667		448	0.003967	0.004067	0.002967	0.008	0.0077	0.0084	0.005667	0.005567	0.005467		448	0.006233	0.009733	0.005233	0.011533	0.011533	0.010433	0.0067	0.0071	0.006		448	0.001633	0.000633	0.000133	0.003533
449	0.002833	0.002933	0.003333	0.002067	0.002567	0.002167	0.002633	0.002833	0.002833			449	0.003533	0.003533	0.002733	0.011367	0.012067	0.012067	0.010433	0.011733	0.010133		449	0.004133	0.004133	0.003233	0.008267	0.007967	0.007667	0.005833	0.005833	0.006033		449	0.006367	0.009967	0.005067	0.012467	0.011767	0.011167	0.0076	0.0079	0.0065		449	0.001667	0.000267	0.000467	0.003667
450	0.0034	0.0027	0.0035	0.002333	0.002233	0.002433	0.0029	0.0028	0.003			450	0.0038	0.0042	0.0032	0.011733	0.012333	0.012633	0.011433	0.012233	0.010733		450	0.0046	0.0045	0.0032	0.008533	0.007933	0.007933	0.006233	0.006133	0.006333		450	0.0069	0.0108	0.0057	0.0126	0.0123	0.0116	0.007733	0.008133	0.006633		450	0.0019	0.0006	0.0009	0.003
451	0.0032	0.0028	0.0033	0.002233	0.002433	0.002733	0.0028	0.0029	0.0022			451	0.0041	0.0042	0.0036	0.012633	0.013033	0.013133	0.011633	0.012733	0.010933		451	0.0046	0.0049	0.0036	0.009033	0.008233	0.008633	0.007133	0.006233	0.006533		451	0.007467	0.010767	0.005667	0.013567	0.013367	0.012667	0.008367	0.008867	0.007367		451	0.001767	0.000767	0.000367	0.003267
452	0.002633	0.002833	0.003133	0.001967	0.001867	0.002267	0.002433	0.002833	0.002433			452	0.004133	0.004333	0.003333	0.013067	0.013467	0.013367	0.012	0.0136	0.012		452	0.004833	0.004833	0.003733	0.008867	0.008667	0.008567	0.0066	0.0068	0.0069		452	0.007667	0.011067	0.006067	0.014067	0.013967	0.013367	0.0091	0.0095	0.0077		452	0.001967	0.000767	0.000267	0.003867
453	0.0033	0.0028	0.0031	0.002167	0.002267	0.002167	0.0027	0.0027	0.0027			453	0.0046	0.0046	0.0036	0.013367	0.014167	0.014067	0.013	0.0139	0.0117		453	0.0054	0.0051	0.0042	0.009367	0.009267	0.009267	0.0071	0.0067	0.0069		453	0.008267	0.011367	0.006267	0.014667	0.014467	0.013267	0.008933	0.009533	0.008333		453	0.002367	0.000667	0.000167	0.002967
454	0.002967	0.002967	0.003367	0.0019	0.0022	0.0025	0.002567	0.002767	0.002267			454	0.004867	0.005067	0.004167	0.0139	0.0145	0.0144	0.013133	0.014233	0.012433		454	0.005467	0.005467	0.004267	0.0098	0.0089	0.0091	0.007333	0.006833	0.006533		454	0.008467	0.011667	0.006767	0.015433	0.014833	0.013833	0.009567	0.010067	0.008567		454	0.002067	0.000867	0.000567	0.003733
455	0.0033	0.0028	0.0032	0.0017	0.002	0.0024	0.0022	0.0026	0.0022			455	0.0047	0.0049	0.0041	0.0144	0.0149	0.0149	0.014133	0.015133	0.013333		455	0.0056	0.0054	0.0047	0.0098	0.0089	0.0092	0.007633	0.007433	0.007533		455	0.008967	0.012367	0.007267	0.015833	0.015933	0.014633	0.010333	0.010833	0.009133		455	0.002867	0.000867	0.000467	0.003533
456	0.003067	0.003767	0.003467	0.001967	0.001967	0.002967	0.003067	0.002367	0.002567			456	0.005467	0.005367	0.004967	0.015267	0.016567	0.016567	0.0149	0.016	0.014		456	0.006167	0.006067	0.004967	0.010267	0.009867	0.010167	0.0082	0.0078	0.0078		456	0.009733	0.013033	0.007633	0.016233	0.017133	0.014833	0.010633	0.012033	0.009433		456	0.002533	0.000433	0.000433	0.003433
457	0.0034	0.0029	0.0035	0.002633	0.001933	0.002333	0.0029	0.0027	0.0025			457	0.0059	0.0061	0.0051	0.016333	0.016833	0.016733	0.016	0.0171	0.0151		457	0.0071	0.0064	0.0053	0.010533	0.009933	0.010133	0.009	0.0088	0.0084		457	0.009833	0.013533	0.008233	0.017733	0.017333	0.016433	0.011267	0.011967	0.010367		457	0.002733	0.001033	0.000433	0.003333
458	0.003467	0.003067	0.003367	0.002033	0.002233	0.002333	0.002567	0.002967	0.002967			458	0.006267	0.006267	0.005467	0.016933	0.017733	0.017733	0.016733	0.017933	0.015833		458	0.007267	0.007067	0.005467	0.011033	0.010533	0.010633	0.008833	0.008733	0.009033		458	0.010533	0.013633	0.008533	0.0178	0.018	0.0169	0.011833	0.012533	0.010433		458	0.002333	0.000833	0.000733	0.0041
459	0.003	0.0028	0.0038	0.002133	0.001833	0.003033	0.0028	0.0024	0.0025			459	0.0065	0.0068	0.0059	0.018133	0.018733	0.018533	0.017233	0.018433	0.016433		459	0.0073	0.0069	0.0053	0.011433	0.011033	0.010633	0.009733	0.008833	0.008733		459	0.011267	0.014167	0.008867	0.018967	0.018667	0.017667	0.012167	0.012967	0.010967		459	0.002467	0.000667	0.000267	0.003967
460	0.002533	0.002633	0.003333	0.0022	0.0022	0.0026	0.002433	0.002833	0.002633			460	0.007033	0.006933	0.006133	0.0187	0.0191	0.0192	0.017767	0.019167	0.016967		460	0.007933	0.007433	0.006133	0.0113	0.0114	0.0108	0.008967	0.009367	0.009167		460	0.011433	0.014333	0.008933	0.0189	0.0189	0.0176	0.012967	0.013467	0.011467		460	0.002233	0.000533	0.000633	0.0048
461	0.003233	0.002733	0.003533	0.002533	0.002033	0.002333	0.002833	0.002633	0.002433			461	0.007233	0.007133	0.006133	0.019533	0.020233	0.020533	0.0189	0.0201	0.0177		461	0.007833	0.007833	0.006233	0.011933	0.011533	0.011733	0.0093	0.0094	0.0093		461	0.0121	0.015	0.0095	0.019433	0.019233	0.018633	0.013633	0.014333	0.012033		461	0.0029	0.0011	0.0003	0.004033
462	0.003233	0.003233	0.003833	0.002233	0.002433	0.002133	0.002433	0.002733	0.002333			462	0.007533	0.007233	0.006733	0.020433	0.021333	0.021333	0.019933	0.020933	0.018533		462	0.008333	0.008033	0.006433	0.012133	0.011733	0.011733	0.010033	0.009333	0.009833		462	0.012233	0.015233	0.009833	0.0202	0.0199	0.0192	0.014033	0.014333	0.012233		462	0.002533	0.000933	0.000833	0.0046
463	0.003133	0.002933	0.003333	0.002	0.0022	0.0024	0.002533	0.002633	0.002433			463	0.008033	0.007733	0.006933	0.0223	0.0228	0.0228	0.021133	0.022433	0.019733		463	0.008933	0.008533	0.006833	0.0131	0.0121	0.0124	0.010333	0.010433	0.010233		463	0.0133	0.0167	0.0106	0.0216	0.0212	0.0197	0.014867	0.015667	0.012867		463	0.003	0.0017	0.0012	0.0047
464	0.003433	0.003033	0.003233	0.002233	0.002533	0.002733	0.002633	0.003133	0.002333			464	0.007933	0.008133	0.007433	0.023533	0.024133	0.024233	0.0221	0.0236	0.0206		464	0.009133	0.009333	0.007033	0.013033	0.012833	0.013033	0.0114	0.011	0.0102		464	0.014	0.0171	0.0112	0.0224	0.0221	0.0209	0.015267	0.015767	0.013667		464	0.0035	0.0013	0.0012	0.0049
465	0.003033	0.002833	0.003533	0.002167	0.001767	0.002767	0.002833	0.002633	0.002233			465	0.008733	0.008933	0.007533	0.024767	0.025367	0.025267	0.023167	0.024667	0.021767		465	0.009733	0.009533	0.007233	0.013367	0.013067	0.012967	0.011467	0.011567	0.010967		465	0.0148	0.0181	0.0114	0.0225	0.0228	0.0214	0.016367	0.016667	0.014367		465	0.003	0.0014	0.0012	0.0054
466	0.003233	0.003033	0.003933	0.0022	0.0028	0.0025	0.002633	0.002833	0.002733			466	0.009233	0.008933	0.008133	0.0261	0.027	0.0268	0.0246	0.026	0.0229		466	0.010233	0.010233	0.008533	0.014	0.0134	0.0134	0.012	0.0119	0.0116		466	0.015467	0.018367	0.012267	0.023967	0.023667	0.022067	0.016967	0.017467	0.014867		466	0.003267	0.001667	0.001367	0.004967
467	0.0032	0.0026	0.0034	0.002333	0.002533	0.002833	0.0027	0.0027	0.0019			467	0.0092	0.009	0.008	0.027833	0.028633	0.028433	0.025433	0.026633	0.023633		467	0.0104	0.0104	0.0084	0.014433	0.013933	0.014133	0.012233	0.012033	0.011833		467	0.0158	0.0188	0.0125	0.024833	0.024633	0.023233	0.017967	0.018467	0.015767		467	0.0026	0.0015	0.0011	0.005333
468	0.0035	0.0036	0.004	0.0024	0.002	0.0026	0.0029	0.0032	0.0025			468	0.0104	0.0101	0.0088	0.0292	0.0304	0.0299	0.0271	0.0282	0.0251		468	0.0121	0.0113	0.0096	0.0148	0.0142	0.0143	0.013	0.0132	0.0129		468	0.0171	0.0201	0.0136	0.025767	0.025967	0.024167	0.018533	0.019233	0.016533		468	0.0031	0.0018	0.0017	0.005767
469	0.0032	0.0029	0.0036	0.002567	0.002667	0.002367	0.0027	0.0028	0.0022			469	0.0097	0.0102	0.0087	0.030967	0.031867	0.031567	0.0282	0.0295	0.0262		469	0.0123	0.0119	0.0099	0.015867	0.015667	0.015167	0.0137	0.0135	0.0137		469	0.018133	0.021333	0.014333	0.027067	0.027067	0.025167	0.02	0.0208	0.0176		469	0.003433	0.001833	0.002133	0.006267
470	0.003233	0.002933	0.003833	0.002067	0.002367	0.002867	0.002833	0.002533	0.002533			470	0.010433	0.010333	0.009433	0.032267	0.033067	0.032867	0.0291	0.0304	0.027		470	0.013233	0.012733	0.010633	0.016167	0.015767	0.015667	0.0138	0.0139	0.0134		470	0.0189	0.0221	0.0151	0.028733	0.028733	0.026533	0.0208	0.0216	0.0186		470	0.0032	0.002	0.0016	0.006633
471	0.002833	0.002733	0.003433	0.002267	0.002367	0.002667	0.002733	0.003033	0.002533			471	0.010933	0.010733	0.009433	0.033667	0.034867	0.034167	0.0298	0.0314	0.0275		471	0.014033	0.013633	0.010933	0.016767	0.016367	0.016167	0.0146	0.0143	0.0142		471	0.02	0.0231	0.016	0.030067	0.030067	0.027867	0.021733	0.022633	0.019433		471	0.0037	0.0024	0.0022	0.007067
472	0.003667	0.002667	0.003767	0.002	0.002	0.0021	0.002567	0.002667	0.002367			472	0.011167	0.010867	0.009867	0.0355	0.0362	0.0356	0.030833	0.032433	0.028833		472	0.014667	0.014267	0.011667	0.0178	0.0173	0.0172	0.015533	0.015333	0.015133		472	0.0216	0.0244	0.017	0.0317	0.0314	0.0292	0.022933	0.023633	0.020233		472	0.0041	0.0027	0.0017	0.0076
473	0.003133	0.003433	0.003833	0.002433	0.002333	0.002433	0.002333	0.002733	0.002333			473	0.011733	0.011833	0.010333	0.036433	0.037733	0.037433	0.032267	0.033767	0.029867		473	0.015633	0.015233	0.012533	0.018233	0.017833	0.017733	0.016367	0.015867	0.015567		473	0.022533	0.025433	0.017933	0.033133	0.033533	0.030833	0.024333	0.025333	0.021933		473	0.003933	0.002433	0.001633	0.007533
474	0.003367	0.003267	0.003867	0.0023	0.0025	0.0022	0.002067	0.002767	0.002267			474	0.011867	0.011567	0.010667	0.0382	0.0393	0.0389	0.033767	0.034967	0.031367		474	0.016967	0.016267	0.013267	0.0191	0.0189	0.0186	0.017467	0.017167	0.016967		474	0.0238	0.0269	0.0194	0.034967	0.034967	0.032467	0.025967	0.026767	0.023167		474	0.0043	0.0038	0.0025	0.007967
475	0.0031	0.0034	0.0044	0.002	0.0025	0.0025	0.0026	0.0032	0.0029			475	0.0124	0.0119	0.0104	0.0395	0.0402	0.0402	0.0348	0.0362	0.0321		475	0.0182	0.0172	0.0139	0.02	0.0194	0.0194	0.0184	0.0183	0.0181		475	0.025233	0.027933	0.019833	0.036667	0.036767	0.034067	0.0277	0.0284	0.0244		475	0.004433	0.003233	0.002533	0.008567
476	0.003267	0.003067	0.003667	0.002133	0.001933	0.002433	0.002967	0.002767	0.002267			476	0.012267	0.012167	0.011067	0.040533	0.041333	0.041233	0.0359	0.0373	0.0331		476	0.018667	0.018167	0.014467	0.021033	0.020433	0.020433	0.0194	0.0192	0.0187		476	0.026333	0.029133	0.020733	0.038467	0.038867	0.035767	0.0287	0.0299	0.0258		476	0.004933	0.003233	0.002733	0.009167
477	0.0031	0.0032	0.0038	0.002333	0.002333	0.002533	0.0029	0.0029	0.0027			477	0.0129	0.0122	0.0115	0.041433	0.042633	0.042433	0.036167	0.037967	0.033867		477	0.0201	0.0192	0.0157	0.021933	0.021633	0.021333	0.020167	0.020667	0.019867		477	0.027867	0.030567	0.022367	0.040433	0.040633	0.037633	0.030267	0.031367	0.026967		477	0.004867	0.003467	0.002867	0.009433
478	0.003433	0.003033	0.004033	0.0021	0.0021	0.0022	0.002633	0.002633	0.002733			478	0.013333	0.012933	0.011833	0.0425	0.0436	0.0431	0.0377	0.0392	0.035		478	0.021333	0.020533	0.016833	0.023	0.0225	0.0222	0.0216	0.0217	0.0211		478	0.029	0.0318	0.0234	0.0425	0.0427	0.0396	0.032	0.0329	0.0283		478	0.0047	0.0035	0.003	0.0098
479	0.003333	0.003333	0.003633	0.002367	0.002367	0.002367	0.002133	0.002533	0.002233			479	0.013633	0.013233	0.011933	0.043867	0.045067	0.044667	0.0388	0.0405	0.0359		479	0.022533	0.021733	0.017733	0.024867	0.024367	0.024167	0.0232	0.0232	0.0225		479	0.030933	0.033733	0.024833	0.0456	0.0456	0.0424	0.033967	0.035167	0.030467		479	0.005133	0.003733	0.003333	0.0107
480	0.003633	0.003533	0.004033	0.002033	0.002433	0.002333	0.002833	0.002333	0.002533			480	0.014733	0.014233	0.013133	0.044833	0.046133	0.045533	0.040167	0.041467	0.036967		480	0.024333	0.023333	0.019233	0.026433	0.025933	0.025433	0.024667	0.024867	0.023967		480	0.032367	0.035367	0.026167	0.0479	0.0479	0.0444	0.036467	0.037467	0.032167		480	0.005067	0.004267	0.003667	0.011
481	0.0031	0.0031	0.0036	0.002167	0.002467	0.002667	0.0027	0.0023	0.0024			481	0.0151	0.0143	0.0131	0.045867	0.047367	0.046667	0.0411	0.0426	0.0379		481	0.0252	0.024	0.0199	0.027667	0.027067	0.027067	0.0258	0.0257	0.0253		481	0.033867	0.036467	0.027367	0.049367	0.050467	0.046267	0.038367	0.039267	0.033967		481	0.004967	0.004667	0.003667	0.011367
482	0.003267	0.003367	0.003767	0.002067	0.002167	0.002267	0.002367	0.002567	0.002167			482	0.015167	0.014867	0.013767	0.047267	0.048067	0.047467	0.042633	0.044133	0.039133		482	0.026367	0.025367	0.020567	0.029067	0.028767	0.028367	0.027433	0.027433	0.026933		482	0.034933	0.037633	0.028233	0.051833	0.052533	0.048433	0.0401	0.0415	0.0357		482	0.005133	0.004433	0.003533	0.012133
483	0.0032	0.0031	0.0036	0.002233	0.002533	0.002133	0.0022	0.002	0.002			483	0.0154	0.0151	0.0136	0.047533	0.048633	0.048333	0.0433	0.0446	0.0397		483	0.027	0.0258	0.0213	0.030133	0.029833	0.029233	0.0284	0.0283	0.0276		483	0.035967	0.038567	0.029167	0.053667	0.053967	0.049867	0.041567	0.042867	0.037467		483	0.005667	0.004467	0.003667	0.012367
484	0.003367	0.003067	0.003667	0.001933	0.002233	0.002333	0.002267	0.002267	0.002167			484	0.016067	0.015767	0.014467	0.048833	0.049833	0.049333	0.044233	0.045933	0.040733		484	0.028267	0.026967	0.022167	0.031433	0.031333	0.030833	0.029633	0.029533	0.028633		484	0.037433	0.039933	0.030733	0.055433	0.055933	0.051633	0.043367	0.044567	0.038567		484	0.006133	0.004733	0.003633	0.012733
485	0.003367	0.003167	0.003667	0.0021	0.0023	0.0024	0.002367	0.002467	0.002167			485	0.016867	0.016567	0.014967	0.05	0.0509	0.0505	0.045733	0.047133	0.042333		485	0.029267	0.027867	0.023067	0.0329	0.0327	0.0321	0.031333	0.031033	0.030233		485	0.038767	0.041067	0.031067	0.0573	0.0578	0.0534	0.0446	0.0461	0.0398		485	0.006267	0.005067	0.004167	0.0134
486	0.003167	0.003267	0.003667	0.0022	0.0025	0.0026	0.002067	0.002367	0.002067			486	0.017467	0.016867	0.015567	0.0512	0.0522	0.0521	0.047067	0.048467	0.043167		486	0.029967	0.028667	0.023667	0.034	0.0341	0.0335	0.032167	0.032167	0.031467		486	0.039633	0.042233	0.031933	0.0588	0.0594	0.0547	0.046533	0.048033	0.041633		486	0.006333	0.005133	0.004533	0.0137
487	0.003333	0.003333	0.003733	0.002167	0.002467	0.002567	0.002333	0.002533	0.002033			487	0.018333	0.017633	0.016233	0.052467	0.054067	0.053267	0.048633	0.049933	0.044533		487	0.030933	0.029733	0.024533	0.035667	0.035467	0.035167	0.033333	0.033233	0.032433		487	0.040667	0.043267	0.032767	0.0602	0.0608	0.056	0.047733	0.049633	0.042933		487	0.006467	0.005267	0.004367	0.0143
488	0.003267	0.003367	0.003867	0.002133	0.002833	0.002433	0.002367	0.002567	0.002167			488	0.019067	0.018567	0.017067	0.053733	0.054933	0.054733	0.050467	0.051867	0.046267		488	0.032167	0.030867	0.025267	0.037133	0.037033	0.036233	0.034767	0.034767	0.033867		488	0.041867	0.044267	0.033567	0.061667	0.062167	0.057367	0.049833	0.051333	0.044533		488	0.006867	0.005767	0.004767	0.014667
489	0.0035	0.0034	0.0039	0.002267	0.002667	0.002667	0.0024	0.0027	0.0022			489	0.0203	0.0197	0.018	0.056067	0.057267	0.056667	0.052767	0.054267	0.048467		489	0.0331	0.0317	0.0262	0.038867	0.038967	0.038167	0.036367	0.036667	0.035367		489	0.043067	0.045467	0.034567	0.063533	0.063933	0.059233	0.051733	0.053133	0.046133		489	0.006967	0.005967	0.005067	0.015333
490	0.003633	0.003633	0.003833	0.002167	0.002267	0.002467	0.002233	0.002633	0.002133			490	0.021033	0.020433	0.018733	0.058167	0.058967	0.058767	0.054567	0.055867	0.050067		490	0.033833	0.032333	0.026933	0.040167	0.040167	0.039367	0.037667	0.037367	0.036367		490	0.043733	0.046133	0.035133	0.064333	0.064933	0.059933	0.0528	0.0547	0.0473		490	0.007233	0.005933	0.005133	0.015633
491	0.003367	0.003267	0.003767	0.002	0.0024	0.0025	0.002067	0.002367	0.001967			491	0.021767	0.021067	0.019267	0.0606	0.0616	0.0609	0.056867	0.058467	0.052167		491	0.034267	0.033067	0.027167	0.0415	0.0416	0.0406	0.038967	0.038767	0.037767		491	0.0449	0.0474	0.0361	0.065533	0.065933	0.061033	0.0546	0.0561	0.0487		491	0.0075	0.0065	0.0054	0.016433
492	0.003567	0.003267	0.003867	0.002033	0.002133	0.002433	0.002267	0.002467	0.001967			492	0.022267	0.021767	0.019867	0.063033	0.063733	0.063333	0.058533	0.059933	0.053633		492	0.035067	0.033467	0.027667	0.042433	0.042533	0.041533	0.039733	0.039433	0.038433		492	0.045567	0.048067	0.036567	0.0656	0.0663	0.0611	0.055467	0.057167	0.049567		492	0.007867	0.006967	0.005767	0.0169
493	0.003567	0.003767	0.003867	0.002067	0.002367	0.002567	0.002267	0.002567	0.001967			493	0.023267	0.022667	0.020667	0.065267	0.066867	0.065867	0.061133	0.062433	0.056033		493	0.036167	0.034167	0.028267	0.043967	0.043567	0.042967	0.040733	0.040833	0.039633		493	0.046533	0.049133	0.037333	0.066833	0.067333	0.062033	0.056733	0.058733	0.050833		493	0.008233	0.007233	0.005933	0.017833
494	0.0036	0.0036	0.004	0.001967	0.002367	0.002267	0.0023	0.0025	0.0022			494	0.0247	0.0239	0.0219	0.069067	0.070067	0.069567	0.064267	0.065567	0.059067		494	0.037	0.0354	0.0292	0.044867	0.044967	0.044067	0.042267	0.042167	0.040867		494	0.047767	0.050267	0.038367	0.0676	0.0682	0.063	0.058867	0.059967	0.052067		494	0.008767	0.007567	0.006467	0.0187
495	0.0036	0.0035	0.0036	0.0022	0.0025	0.0022	0.0024	0.0025	0.0022			495	0.0253	0.0245	0.0227	0.0728	0.0743	0.0733	0.066933	0.068433	0.061433		495	0.0376	0.036	0.0299	0.0461	0.0463	0.0453	0.043133	0.042833	0.041833		495	0.0489	0.051	0.0392	0.0684	0.0691	0.0636	0.059333	0.061333	0.053033		495	0.0091	0.0079	0.0068	0.0195
496	0.004033	0.003633	0.004133	0.002133	0.002233	0.002533	0.002533	0.002633	0.002133			496	0.026333	0.025633	0.023333	0.077033	0.078233	0.078033	0.070033	0.071333	0.064033		496	0.038633	0.037033	0.030533	0.047333	0.047433	0.046233	0.044233	0.044233	0.042733		496	0.0501	0.0524	0.0404	0.0692	0.0697	0.0645	0.060767	0.062467	0.054167		496	0.0091	0.0084	0.007	0.0207
497	0.003433	0.003433	0.003733	0.002367	0.002167	0.002167	0.002033	0.002533	0.001933			497	0.027033	0.025933	0.024033	0.081367	0.082367	0.081167	0.073133	0.074333	0.066633		497	0.039233	0.037833	0.031233	0.048267	0.048567	0.047167	0.045433	0.045333	0.043833		497	0.0515	0.0538	0.0413	0.07	0.0708	0.0651	0.062233	0.064033	0.055433		497	0.0101	0.0089	0.0075	0.0217
498	0.003833	0.003833	0.003833	0.0022	0.0024	0.0023	0.002433	0.002333	0.001933			498	0.027733	0.026733	0.024633	0.0852	0.0871	0.0853	0.076267	0.077367	0.069367		498	0.040433	0.038833	0.032133	0.0491	0.0493	0.048	0.046067	0.046067	0.044867		498	0.052567	0.054867	0.042367	0.0709	0.0716	0.0659	0.063133	0.064933	0.056533		498	0.010467	0.009567	0.008267	0.023
499	0.003533	0.003533	0.003933	0.002033	0.002033	0.002033	0.002233	0.002633	0.001933			499	0.028333	0.027533	0.025133	0.089833	0.091833	0.090933	0.0788	0.0807	0.0724		499	0.041533	0.039733	0.032933	0.050133	0.050233	0.048933	0.0475	0.0473	0.0461		499	0.054333	0.056733	0.043633	0.0719	0.0728	0.067	0.0649	0.0667	0.058		499	0.010933	0.010233	0.008633	0.0244
500	0.003767	0.003567	0.003967	0.001933	0.002433	0.002133	0.002267	0.002367	0.002167			500	0.028667	0.027867	0.025567	0.094233	0.095933	0.094933	0.0814	0.0832	0.0744		500	0.042567	0.040867	0.033867	0.050333	0.050833	0.049633	0.0485	0.0483	0.0468		500	0.056167	0.058367	0.045067	0.072967	0.073767	0.068067	0.0664	0.0681	0.0592		500	0.011667	0.010767	0.008967	0.025967
501	0.003967	0.003667	0.003967	0.002467	0.002767	0.002467	0.002567	0.002567	0.002167			501	0.028967	0.027967	0.025867	0.099467	0.101467	0.099367	0.0839	0.0856	0.0764		501	0.043967	0.042067	0.035067	0.051867	0.052067	0.050667	0.0492	0.0492	0.0476		501	0.057867	0.060467	0.046767	0.074567	0.075667	0.069767	0.067667	0.069967	0.060567		501	0.012167	0.011567	0.009767	0.027367
502	0.0041	0.0037	0.0041	0.002	0.0026	0.002	0.0025	0.0024	0.0023			502	0.0293	0.0284	0.0259	0.1039	0.1052	0.1037	0.0861	0.088	0.0786		502	0.0456	0.0438	0.0359	0.0525	0.0529	0.0516	0.0504	0.0504	0.049		502	0.059733	0.062133	0.048233	0.0764	0.077	0.0705	0.069367	0.071667	0.062267		502	0.013033	0.012133	0.010233	0.0289
503	0.004167	0.003967	0.004567	0.002133	0.002533	0.002433	0.002567	0.003267	0.002267			503	0.029067	0.028167	0.026267	0.108033	0.109733	0.108033	0.088033	0.090033	0.080333		503	0.047267	0.045467	0.037267	0.053433	0.053633	0.052433	0.051533	0.051533	0.049933		503	0.0619	0.0643	0.0497	0.078767	0.079667	0.072867	0.0713	0.0734	0.0638		503	0.0133	0.0126	0.0107	0.031067
504	0.003967	0.003767	0.004267	0.0018	0.0021	0.0022	0.002167	0.002467	0.002267			504	0.028567	0.027867	0.025667	0.1126	0.1144	0.1132	0.090167	0.092067	0.082367		504	0.049267	0.047167	0.038867	0.0546	0.055	0.0534	0.053167	0.052967	0.051467		504	0.0648	0.0668	0.052	0.0803	0.0817	0.0751	0.0739	0.0757	0.0661		504	0.0143	0.0137	0.0117	0.0327
505	0.003867	0.003867	0.004467	0.001933	0.002233	0.002333	0.002667	0.002367	0.002467			505	0.028267	0.027667	0.024867	0.116033	0.118133	0.116733	0.091733	0.093533	0.083533		505	0.051267	0.049267	0.040667	0.055933	0.056133	0.054933	0.054833	0.054833	0.053133		505	0.067533	0.069333	0.054433	0.083633	0.084833	0.077933	0.0762	0.0781	0.0682		505	0.015333	0.014233	0.012033	0.035433
506	0.0041	0.0041	0.0046	0.002033	0.002133	0.002133	0.0024	0.0029	0.0025			506	0.0277	0.0267	0.0247	0.119433	0.121533	0.119733	0.092767	0.094367	0.084367		506	0.0536	0.0514	0.0422	0.057233	0.057533	0.056333	0.056867	0.056567	0.054867		506	0.069833	0.072133	0.056233	0.087033	0.087833	0.080933	0.078733	0.081233	0.070333		506	0.015533	0.015133	0.012933	0.037033
507	0.0042	0.0044	0.0047	0.002	0.0024	0.0024	0.0024	0.0028	0.0026			507	0.0267	0.0261	0.0239	0.1217	0.1238	0.1232	0.092767	0.094467	0.084467		507	0.0558	0.0535	0.0439	0.0588	0.0591	0.0579	0.058067	0.057967	0.055967		507	0.0723	0.0747	0.0582	0.0898	0.0907	0.0836	0.081567	0.083467	0.073467		507	0.0162	0.0156	0.013	0.0392
508	0.003667	0.003867	0.004067	0.001867	0.002067	0.002167	0.002367	0.002367	0.002267			508	0.025267	0.024667	0.022867	0.124567	0.126567	0.125367	0.0924	0.0946	0.0844		508	0.058767	0.055967	0.045967	0.060967	0.061567	0.059867	0.0604	0.0604	0.0586		508	0.0762	0.0781	0.0615	0.093867	0.095667	0.087967	0.0854	0.0874	0.0762		508	0.0168	0.0164	0.014	0.041767
509	0.003833	0.003933	0.004433	0.0022	0.0026	0.0023	0.002233	0.002433	0.002133			509	0.024033	0.023333	0.021933	0.1261	0.1286	0.1265	0.091333	0.093633	0.083533		509	0.061033	0.058833	0.047933	0.0636	0.064	0.0626	0.062533	0.062533	0.060633		509	0.079667	0.081367	0.063667	0.0987	0.1	0.0921	0.0884	0.0913	0.0799		509	0.016967	0.017167	0.014567	0.0436
510	0.0038	0.0038	0.0044	0.002033	0.002133	0.002133	0.0021	0.0023	0.0019			510	0.0229	0.0222	0.0206	0.126133	0.128933	0.126933	0.090667	0.092567	0.082367		510	0.0637	0.0611	0.0501	0.066133	0.066133	0.064533	0.065267	0.064967	0.062767		510	0.082833	0.084533	0.066533	0.1026	0.1038	0.0956	0.0922	0.0951	0.0827		510	0.018233	0.017933	0.015133	0.0457
511	0.0043	0.004	0.0044	0.0018	0.0023	0.0018	0.0024	0.0026	0.0023			511	0.0218	0.0208	0.0198	0.1259	0.1286	0.1268	0.088767	0.090667	0.081367		511	0.0664	0.0639	0.0519	0.068	0.069	0.0672	0.067567	0.067667	0.065367		511	0.0855	0.0872	0.0685	0.1069	0.1078	0.0997	0.095667	0.098567	0.086167		511	0.0181	0.018	0.0154	0.0478
512	0.004067	0.003867	0.004467	0.0023	0.0022	0.0022	0.002167	0.002467	0.002167			512	0.020667	0.019667	0.018367	0.1249	0.1274	0.1257	0.0864	0.0884	0.0792		512	0.069267	0.066467	0.054267	0.0716	0.0721	0.07	0.0695	0.0698	0.0676		512	0.088267	0.089967	0.071067	0.111	0.1134	0.1037	0.099733	0.102133	0.089933		512	0.018667	0.018267	0.015667	0.0498
513	0.004067	0.003867	0.004567	0.0022	0.0023	0.0025	0.002467	0.002767	0.002067			513	0.018767	0.018067	0.016967	0.122	0.1249	0.1234	0.083567	0.084667	0.076067		513	0.072467	0.070067	0.056967	0.0754	0.076	0.0732	0.073867	0.073467	0.070967		513	0.0925	0.094	0.0742	0.117333	0.119433	0.109833	0.1055	0.1076	0.0942		513	0.0192	0.0192	0.0163	0.051633
514	0.004	0.0039	0.0044	0.0019	0.0024	0.0023	0.002	0.0021	0.0019			514	0.0175	0.0167	0.0154	0.1195	0.1213	0.1199	0.079833	0.081933	0.073633		514	0.0758	0.0729	0.0593	0.0787	0.0792	0.0776	0.076833	0.076633	0.074033		514	0.095567	0.097267	0.076467	0.122667	0.124867	0.113767	0.109733	0.112433	0.098333		514	0.020067	0.019367	0.016767	0.053667
515	0.004733	0.004333	0.004833	0.001967	0.002167	0.002267	0.002533	0.002833	0.002433			515	0.016533	0.015833	0.014733	0.116667	0.116667	0.116667	0.074833	0.078433	0.070133		515	0.078833	0.075933	0.061833	0.082167	0.083167	0.080767	0.079733	0.079833	0.076933		515	0.0987	0.1002	0.0795	0.126967	0.129367	0.118967	0.114667	0.118267	0.102567		515	0.0201	0.0201	0.0173	0.055967
516	0.004233	0.003933	0.004333	0.001933	0.002333	0.002633	0.002533	0.002533	0.002133			516	0.014733	0.014033	0.013533	0.110633	0.113733	0.111233	0.072133	0.073333	0.065733		516	0.081833	0.078733	0.063533	0.086533	0.087833	0.084633	0.083333	0.083033	0.080733		516	0.101567	0.102967	0.081467	0.133233	0.134633	0.123333	0.119333	0.121933	0.106433		516	0.019967	0.019867	0.017267	0.057433
517	0.004033	0.003933	0.004133	0.002067	0.001967	0.002267	0.002433	0.002133	0.001933			517	0.013433	0.012433	0.012133	0.104067	0.105767	0.105567	0.067667	0.069767	0.061667		517	0.084033	0.081033	0.065833	0.090767	0.091767	0.088667	0.087067	0.086467	0.083567		517	0.1039	0.1051	0.0838	0.137667	0.139267	0.128167	0.123333	0.126833	0.110833		517	0.0205	0.0204	0.0177	0.058267
518	0.003967	0.003767	0.004467	0.0022	0.0022	0.0021	0.002167	0.002367	0.001867			518	0.011767	0.010967	0.010367	0.0975	0.101	0.0991	0.063033	0.064533	0.058033		518	0.087167	0.083567	0.067867	0.0954	0.097	0.0935	0.090733	0.090433	0.087833		518	0.106933	0.108133	0.085833	0.143033	0.145533	0.133833	0.129967	0.132867	0.115567		518	0.021033	0.021033	0.018033	0.060033
519	0.004067	0.003867	0.004467	0.001967	0.002267	0.002267	0.002267	0.002267	0.001967			519	0.010567	0.009967	0.009567	0.091667	0.093567	0.093167	0.058133	0.060533	0.054633		519	0.089167	0.085967	0.069367	0.099667	0.101667	0.097767	0.094233	0.093633	0.090933		519	0.1088	0.1099	0.0871	0.1475	0.1494	0.1372	0.133033	0.137233	0.119433		519	0.0214	0.0209	0.0182	0.0612
520	0.004133	0.004433	0.004433	0.002267	0.002367	0.002867	0.002433	0.002533	0.002133			520	0.009833	0.009333	0.008833	0.085167	0.086967	0.085167	0.053767	0.056467	0.049967		520	0.091133	0.087533	0.070933	0.103867	0.105267	0.101867	0.096967	0.096967	0.093867		520	0.110167	0.111667	0.088167	0.151433	0.153433	0.140633	0.137833	0.141233	0.123333		520	0.021467	0.021367	0.018467	0.061833
521	0.004133	0.004133	0.004533	0.002333	0.002633	0.002333	0.002333	0.002133	0.002033			521	0.008733	0.008133	0.008133	0.079033	0.081733	0.080533	0.0494	0.0521	0.0459		521	0.093033	0.088933	0.072133	0.108333	0.109933	0.106733	0.0999	0.1003	0.0973		521	0.1109	0.1121	0.089	0.155033	0.157133	0.143733	0.142167	0.145967	0.127267		521	0.0216	0.0214	0.0185	0.062333
522	0.003867	0.004067	0.004267	0.0019	0.0024	0.0021	0.001967	0.002167	0.002167			522	0.007467	0.007067	0.006467	0.0701	0.0723	0.0712	0.043733	0.046133	0.041733		522	0.093967	0.090267	0.073267	0.1135	0.1153	0.1129	0.104733	0.104633	0.101533		522	0.111367	0.112467	0.089567	0.158367	0.160967	0.147667	0.1467	0.1507	0.1316		522	0.022167	0.021767	0.018667	0.063267
523	0.003967	0.004167	0.004167	0.0023	0.0023	0.0023	0.001967	0.002267	0.001767			523	0.006367	0.006167	0.005867	0.0619	0.064	0.063	0.0396	0.0405	0.0371		523	0.094467	0.091167	0.073467	0.1197	0.1204	0.1168	0.1076	0.1075	0.1043		523	0.111067	0.112367	0.088867	0.160733	0.163133	0.149633	0.1498	0.1539	0.1345		523	0.022367	0.022167	0.019167	0.063933
524	0.0038	0.0038	0.0044	0.002033	0.002233	0.002233	0.0024	0.0023	0.0019			524	0.0057	0.0055	0.0051	0.055333	0.056833	0.056033	0.035067	0.036467	0.031567		524	0.0945	0.0909	0.0737	0.123833	0.125533	0.121733	0.110467	0.110267	0.106567		524	0.110467	0.111667	0.088567	0.1621	0.1646	0.151	0.152767	0.157367	0.136767		524	0.022367	0.022667	0.019367	0.0647
525	0.0042	0.0045	0.0049	0.001733	0.002333	0.002633	0.0019	0.0024	0.0022			525	0.0053	0.005	0.0049	0.049833	0.051133	0.050233	0.0311	0.0327	0.0288		525	0.0947	0.0906	0.0735	0.127633	0.130133	0.125633	0.1125	0.1125	0.1088		525	0.108933	0.109633	0.087533	0.162033	0.164433	0.150933	0.154767	0.159167	0.138567		525	0.022733	0.022833	0.019533	0.064533
526	0.004167	0.004467	0.004967	0.0021	0.0017	0.0021	0.002267	0.002167	0.001867			526	0.004567	0.004667	0.004467	0.043	0.0441	0.0437	0.0274	0.0292	0.0247		526	0.093767	0.089967	0.073067	0.1318	0.1334	0.1297	0.1146	0.1146	0.1108		526	0.1069	0.108	0.0859	0.161833	0.164333	0.150533	0.156167	0.160467	0.139967		526	0.0237	0.0234	0.02	0.065233
527	0.004467	0.004267	0.004967	0.0017	0.0023	0.0021	0.002267	0.002267	0.002067			527	0.004367	0.004167	0.003867	0.0386	0.0398	0.0389	0.0248	0.026	0.0222		527	0.091767	0.088667	0.071567	0.1342	0.136	0.1323	0.1159	0.1158	0.112		527	0.104267	0.105367	0.083767	0.160133	0.162633	0.149033	0.156067	0.160667	0.139867		527	0.023767	0.023567	0.020367	0.065733
528	0.004633	0.004433	0.004933	0.001867	0.002067	0.002167	0.002233	0.002233	0.002333			528	0.003933	0.003933	0.003733	0.034867	0.035767	0.035467	0.021867	0.023367	0.020467		528	0.090633	0.087033	0.070533	0.136267	0.138067	0.134167	0.116267	0.116367	0.112567		528	0.101633	0.103033	0.081733	0.1582	0.1606	0.1472	0.155967	0.160467	0.139867		528	0.024133	0.024133	0.020733	0.0664
529	0.004567	0.004467	0.005067	0.002	0.002	0.0021	0.002267	0.002267	0.002067			529	0.003767	0.003467	0.003267	0.0319	0.0325	0.0323	0.0197	0.0211	0.0188		529	0.089067	0.085967	0.068867	0.138	0.1401	0.1358	0.1167	0.1168	0.1131		529	0.099467	0.100367	0.079667	0.155833	0.158233	0.145133	0.1553	0.1598	0.1391		529	0.024867	0.024667	0.021067	0.067033
530	0.004633	0.004633	0.005133	0.001967	0.002167	0.002267	0.002233	0.002333	0.002133			530	0.003533	0.003333	0.003333	0.029167	0.029767	0.029767	0.0178	0.019	0.0166		530	0.086933	0.083433	0.067633	0.139167	0.141067	0.137067	0.1166	0.1166	0.1127		530	0.096233	0.097433	0.077133	0.152533	0.154733	0.141833	0.153867	0.158267	0.137667		530	0.025033	0.025033	0.021733	0.067733
531	0.005133	0.004933	0.005233	0.0019	0.0023	0.0021	0.002233	0.002433	0.002033			531	0.003233	0.003133	0.002933	0.0254	0.0262	0.0255	0.015467	0.016667	0.014767		531	0.083433	0.079933	0.064533	0.1396	0.1412	0.137	0.115567	0.115467	0.111567		531	0.091167	0.092367	0.072867	0.146667	0.148567	0.136767	0.150067	0.154867	0.134667		531	0.025867	0.025967	0.022367	0.068867
532	0.0052	0.0051	0.0055	0.002	0.0023	0.002	0.0023	0.0025	0.0022			532	0.003	0.003	0.0028	0.022	0.0233	0.0231	0.0131	0.0144	0.0128		532	0.0792	0.0767	0.0616	0.139	0.1409	0.1367	0.1139	0.1139	0.1102		532	0.0861	0.0877	0.069	0.1407	0.1418	0.1308	0.1462	0.1504	0.131		532	0.0265	0.027	0.0229	0.0706
533	0.0052	0.0053	0.0058	0.002167	0.002267	0.001967	0.0021	0.0023	0.0023			533	0.0029	0.0027	0.0026	0.019667	0.020467	0.020467	0.011633	0.012233	0.010733		533	0.0755	0.0724	0.0591	0.137967	0.139667	0.135467	0.111333	0.111133	0.107733		533	0.080967	0.082267	0.064667	0.132967	0.135167	0.124567	0.1418	0.1458	0.1271		533	0.027867	0.028067	0.024167	0.072167
534	0.005333	0.005533	0.006033	0.0017	0.0019	0.0022	0.002333	0.002333	0.002233			534	0.002633	0.002633	0.002333	0.0181	0.0183	0.0184	0.01	0.0109	0.0096		534	0.071633	0.068333	0.054933	0.136	0.1379	0.1337	0.1094	0.1092	0.1059		534	0.0767	0.0783	0.0618	0.126433	0.128633	0.118733	0.1374	0.1404	0.1231		534	0.029	0.0291	0.0251	0.074333
535	0.005567	0.005767	0.006167	0.0019	0.002	0.0021	0.002267	0.002467	0.002167			535	0.002367	0.002467	0.002267	0.0156	0.0165	0.0163	0.0087	0.0099	0.0086		535	0.066667	0.063867	0.051667	0.1328	0.135	0.1308	0.1052	0.1057	0.102		535	0.070267	0.071567	0.056667	0.1176	0.1196	0.1104	0.130267	0.133567	0.117067		535	0.030267	0.030467	0.026167	0.0771
536	0.005867	0.006167	0.006267	0.001433	0.002133	0.002233	0.002267	0.002467	0.002467			536	0.002367	0.002467	0.002367	0.014033	0.014633	0.014733	0.0075	0.0086	0.0076		536	0.062367	0.060267	0.048467	0.128833	0.130933	0.126333	0.1011	0.1012	0.0982		536	0.0647	0.0661	0.0519	0.1098	0.1108	0.102	0.122833	0.127033	0.110333		536	0.0314	0.0318	0.0272	0.0801
537	0.005967	0.006067	0.006667	0.0021	0.0022	0.0021	0.002467	0.002167	0.002067			537	0.002167	0.002267	0.001967	0.0129	0.0132	0.0132	0.006733	0.007933	0.006433		537	0.057667	0.055667	0.045767	0.1238	0.1256	0.1229	0.097033	0.096533	0.093533		537	0.0595	0.0614	0.0479	0.1018	0.1048	0.0957	0.116733	0.119933	0.104133		537	0.0328	0.0332	0.0283	0.0839
538	0.0061	0.0063	0.0071	0.001733	0.002133	0.002133	0.0022	0.0025	0.0022			538	0.0022	0.0022	0.002	0.011233	0.011233	0.011833	0.005933	0.007033	0.005933		538	0.0539	0.0524	0.0417	0.119933	0.120433	0.117333	0.093233	0.092633	0.089633		538	0.0545	0.0561	0.043	0.0942	0.0961	0.0876	0.109667	0.113867	0.098967		538	0.0346	0.0345	0.0302	0.0874
539	0.006733	0.006733	0.007433	0.001667	0.002167	0.002067	0.002433	0.002633	0.002033			539	0.001933	0.002033	0.002133	0.009367	0.010267	0.010667	0.0053	0.006	0.0049		539	0.048433	0.046133	0.037633	0.113467	0.113267	0.110567	0.0865	0.0858	0.0832		539	0.0483	0.0496	0.0386	0.084033	0.085133	0.078133	0.1007	0.1046	0.0901		539	0.0365	0.0367	0.0318	0.092333
540	0.007033	0.007033	0.007633	0.001533	0.001833	0.002233	0.002533	0.002633	0.002433			540	0.002133	0.002033	0.002333	0.008633	0.009333	0.009333	0.004133	0.005333	0.004633		540	0.044033	0.042833	0.034433	0.105433	0.107633	0.104533	0.082533	0.080533	0.079033		540	0.0433	0.0449	0.0348	0.0756	0.0768	0.0709	0.092733	0.096233	0.082933		540	0.038	0.0386	0.0333	0.0972
541	0.006967	0.007267	0.007867	0.001867	0.002167	0.002267	0.002367	0.002667	0.002467			541	0.001967	0.002067	0.001667	0.008067	0.008467	0.008567	0.003933	0.004833	0.004033		541	0.041167	0.038767	0.031867	0.100967	0.101267	0.098967	0.077633	0.075933	0.074333		541	0.039133	0.040933	0.032133	0.0702	0.0702	0.0646	0.086767	0.089667	0.077267		541	0.039333	0.040033	0.034433	0.1011
542	0.0071	0.0073	0.008	0.001767	0.001967	0.001967	0.0026	0.0025	0.0024			542	0.0018	0.0019	0.0016	0.007267	0.007867	0.007967	0.0035	0.0045	0.0038		542	0.0374	0.0355	0.029	0.095467	0.096767	0.094367	0.0728	0.0726	0.0697		542	0.035833	0.038233	0.029133	0.063533	0.064833	0.059633	0.081233	0.082833	0.072833		542	0.040733	0.041233	0.035533	0.105133
543	0.007533	0.007633	0.008333	0.0017	0.0021	0.0021	0.002833	0.002833	0.002633			543	0.002033	0.001933	0.001933	0.0066	0.0071	0.0072	0.003267	0.004067	0.003367		543	0.033733	0.032433	0.025833	0.0885	0.0895	0.0867	0.067267	0.067567	0.065067		543	0.032267	0.034667	0.025767	0.057633	0.058033	0.053433	0.073767	0.075867	0.066267		543	0.042267	0.043567	0.036967	0.111533
544	0.007667	0.007867	0.008467	0.001767	0.002267	0.002267	0.002867	0.003067	0.002667			544	0.002167	0.001967	0.001867	0.006167	0.006567	0.006867	0.002767	0.003767	0.003067		544	0.030867	0.029267	0.023767	0.082567	0.083867	0.081167	0.062667	0.062967	0.060067		544	0.0288	0.0308	0.0235	0.051167	0.052067	0.048067	0.068167	0.069167	0.059967		544	0.0437	0.0448	0.0385	0.115967
545	0.007867	0.008167	0.008567	0.0017	0.0021	0.002	0.002867	0.002867	0.002467			545	0.001767	0.001967	0.001867	0.0057	0.0061	0.0062	0.002567	0.003467	0.002967		545	0.027667	0.026667	0.021767	0.0771	0.0777	0.0757	0.057567	0.058967	0.056067		545	0.025167	0.028167	0.020567	0.0454	0.0473	0.0432	0.061767	0.062567	0.054767		545	0.045467	0.046367	0.039567	0.122
546	0.0081	0.0082	0.0089	0.0018	0.0022	0.0018	0.0027	0.003	0.0027			546	0.0019	0.0019	0.0016	0.0051	0.0055	0.0058	0.002467	0.003267	0.002567		546	0.025	0.0236	0.0193	0.0701	0.0693	0.0684	0.053667	0.052267	0.051467		546	0.022533	0.024933	0.018133	0.040733	0.041533	0.037933	0.056867	0.056667	0.049467		546	0.047133	0.048133	0.041133	0.128733
547	0.008067	0.008367	0.009167	0.001567	0.002067	0.002067	0.002867	0.003067	0.002767			547	0.001867	0.002067	0.001767	0.004467	0.005067	0.005167	0.0022	0.0028	0.0026		547	0.021067	0.019967	0.016667	0.062167	0.062867	0.061667	0.0466	0.0469	0.0456		547	0.019	0.022	0.0157	0.034633	0.035233	0.032133	0.049167	0.049267	0.043467		547	0.0491	0.0502	0.0432	0.135333
548	0.0085	0.0087	0.0096	0.0016	0.0022	0.0024	0.0033	0.0034	0.0031			548	0.002	0.002	0.002	0.0041	0.0046	0.0053	0.0019	0.0029	0.0025		548	0.0192	0.0179	0.0147	0.0569	0.0562	0.0548	0.0428	0.0427	0.0413		548	0.016633	0.019233	0.013333	0.0307	0.0306	0.0285	0.043667	0.044467	0.038667		548	0.050433	0.051633	0.044133	0.1431
549	0.0084	0.0086	0.0091	0.001833	0.002133	0.002033	0.0028	0.0032	0.0027			549	0.0019	0.0017	0.0014	0.003933	0.004533	0.004833	0.0018	0.0025	0.002		549	0.0167	0.0156	0.0131	0.050733	0.051033	0.049633	0.0383	0.038	0.0374		549	0.0147	0.0175	0.0121	0.027	0.027	0.0249	0.038333	0.039833	0.034433		549	0.0517	0.0527	0.0454	0.1493
550	0.008167	0.008167	0.009467	0.0019	0.0021	0.0019	0.002567	0.003267	0.002767			550	0.001367	0.001567	0.001467	0.0037	0.0041	0.0044	0.001833	0.002733	0.002433		550	0.014667	0.013667	0.011867	0.046	0.0461	0.0434	0.034833	0.034733	0.033933		550	0.012667	0.015467	0.010067	0.0236	0.0239	0.0225	0.0346	0.0361	0.0309		550	0.052467	0.053867	0.046367	0.156
551	0.008467	0.008467	0.009267	0.0019	0.0022	0.0023	0.002867	0.003167	0.003067			551	0.001567	0.001867	0.001367	0.0034	0.0042	0.0041	0.001667	0.002367	0.002267		551	0.012467	0.011767	0.009767	0.0391	0.0407	0.0395	0.030267	0.029667	0.029767		551	0.010333	0.013433	0.008433	0.0197	0.0197	0.0183	0.0293	0.0305	0.0263		551	0.053933	0.055333	0.047533	0.1638
552	0.008633	0.008433	0.008833	0.001767	0.002267	0.002167	0.003233	0.003433	0.003033			552	0.001933	0.001533	0.001733	0.003367	0.003567	0.003967	0.001467	0.002167	0.002067		552	0.011133	0.010233	0.008633	0.035367	0.034667	0.034467	0.026367	0.026067	0.026567		552	0.009233	0.011933	0.007333	0.0172	0.0173	0.0162	0.025167	0.026967	0.022967		552	0.054633	0.055933	0.048033	0.1705
553	0.0082	0.0084	0.0091	0.002067	0.002067	0.001967	0.0034	0.0034	0.0031			553	0.0019	0.002	0.0018	0.002967	0.003567	0.003967	0.0009	0.0019	0.0012		553	0.0098	0.0087	0.0075	0.031867	0.031067	0.031367	0.0236	0.0237	0.0228		553	0.0079	0.011	0.0065	0.015033	0.014833	0.013933	0.022033	0.023033	0.020233		553	0.0544	0.0562	0.0483	0.175233
554	0.007733	0.008133	0.008533	0.002	0.0021	0.002	0.002933	0.003133	0.002733			554	0.001633	0.001633	0.001533	0.0032	0.0036	0.0038	0.001367	0.002167	0.001767		554	0.008533	0.007433	0.006433	0.0284	0.0286	0.0273	0.020867	0.021367	0.021067		554	0.0067	0.0099	0.0052	0.0133	0.0129	0.0127	0.0197	0.0206	0.0179		554	0.0543	0.0562	0.0485	0.1799
555	0.007833	0.007933	0.008433	0.001467	0.002267	0.001867	0.003033	0.003333	0.003133			555	0.001433	0.001633	0.001333	0.002867	0.002967	0.003367	0.001467	0.002267	0.001967		555	0.007033	0.006233	0.005433	0.024367	0.024067	0.023867	0.018167	0.018067	0.017567		555	0.005767	0.008867	0.004667	0.010933	0.010633	0.010433	0.016667	0.018067	0.015167		555	0.054667	0.056067	0.048367	0.184433
556	0.0077	0.0074	0.008	0.001267	0.002167	0.002267	0.0033	0.0033	0.0034			556	0.0019	0.0018	0.0016	0.002767	0.002667	0.003267	0.001	0.0019	0.0018		556	0.0064	0.0054	0.0053	0.021867	0.021867	0.021267	0.0165	0.016	0.0153		556	0.005067	0.008067	0.003967	0.009633	0.009333	0.008733	0.0146	0.0154	0.0132		556	0.053967	0.055567	0.047867	0.188433
557	0.007233	0.006833	0.007933	0.001567	0.002067	0.002167	0.003033	0.003233	0.002833			557	0.001533	0.001433	0.001433	0.002667	0.003067	0.003267	0.000933	0.001533	0.001133		557	0.005533	0.005133	0.004233	0.019567	0.018567	0.018567	0.014133	0.014033	0.013133		557	0.003733	0.006933	0.003233	0.007833	0.008433	0.008233	0.0129	0.0136	0.0118		557	0.052633	0.054233	0.046833	0.191133
558	0.0069	0.0066	0.0075	0.001967	0.002267	0.001867	0.0025	0.0034	0.0026			558	0.0013	0.0013	0.0012	0.003167	0.002967	0.003267	0.001	0.002	0.0018		558	0.0042	0.0039	0.0035	0.016767	0.016667	0.016567	0.0128	0.0128	0.0123		558	0.0034	0.0067	0.003	0.007033	0.007733	0.007233	0.011333	0.011933	0.010233		558	0.0522	0.0539	0.0463	0.192733
559	0.0069	0.0068	0.007	0.002233	0.001833	0.002133	0.0026	0.0026	0.0031			559	0.0012	0.0015	0.0015	0.002533	0.003133	0.002633	0.001167	0.001967	0.001467		559	0.0038	0.003	0.0031	0.015033	0.014433	0.014433	0.010067	0.010667	0.010467		559	0.0033	0.0063	0.0022	0.006033	0.006433	0.006433	0.009467	0.009967	0.007967		559	0.0505	0.0521	0.0449	0.193133
560	0.0061	0.0066	0.0061	0.001367	0.002167	0.002167	0.0032	0.0034	0.0032			560	0.0015	0.0011	0.0014	0.002267	0.003167	0.003067	0.001233	0.002333	0.001733		560	0.0035	0.0024	0.0026	0.013067	0.012067	0.012367	0.009433	0.009233	0.009533		560	0.0025	0.0057	0.0021	0.005567	0.005267	0.005167	0.0079	0.0087	0.0071		560	0.0487	0.0503	0.0429	0.191967
561	0.005933	0.005933	0.006133	0.0017	0.0024	0.0021	0.003233	0.003233	0.002933			561	0.001433	0.001633	0.001433	0.0023	0.0032	0.0026	0.0011	0.0019	0.0016		561	0.003333	0.002933	0.002533	0.0113	0.0112	0.0112	0.0081	0.0078	0.0076		561	0.002067	0.005267	0.001467	0.004767	0.004667	0.004667	0.007367	0.007567	0.006567		561	0.046367	0.048367	0.041367	0.190167
562	0.005333	0.005333	0.005733	0.002133	0.002433	0.001833	0.002833	0.003133	0.002633			562	0.001333	0.001233	0.000933	0.002833	0.003133	0.003133	0.000233	0.001633	0.001033		562	0.002333	0.002533	0.002133	0.009733	0.010233	0.010033	0.006733	0.006633	0.006733		562	0.001033	0.004833	0.001533	0.003567	0.004567	0.004667	0.0058	0.0065	0.0057		562	0.045133	0.046233	0.039433	0.187267
563	0.0048	0.0052	0.0054	0.002067	0.002467	0.001867	0.0026	0.0029	0.0023			563	0.0013	0.0011	0.0007	0.002767	0.003267	0.003167	0.000433	0.001733	0.001133		563	0.0023	0.0015	0.0015	0.009767	0.009167	0.008767	0.005933	0.006233	0.005733		563	0.0013	0.0045	0.0015	0.003267	0.004067	0.003867	0.005167	0.005467	0.004667		563	0.0423	0.0436	0.0378	0.181067
564	0.004133	0.005033	0.005233	0.001767	0.001867	0.001867	0.002633	0.002933	0.002633			564	0.001633	0.000433	0.001133	0.002267	0.002967	0.002467	0.001167	0.001767	0.000767		564	0.001733	0.001233	0.001033	0.008267	0.007367	0.007267	0.005467	0.004367	0.005367		564	0.001633	0.004633	0.001033	0.0027	0.0031	0.0028	0.0041	0.0052	0.0039		564	0.040133	0.041333	0.035733	0.1755
565	0.004367	0.004067	0.004867	0.002233	0.002333	0.002033	0.002667	0.002867	0.002767			565	0.001367	0.000967	0.000867	0.002033	0.003033	0.003233	0.0008	0.0013	0.0012		565	0.001567	0.001367	0.001467	0.008033	0.007233	0.007733	0.0044	0.0044	0.0043		565	0.000967	0.004167	0.000967	0.003133	0.002633	0.002933	0.0038	0.0044	0.0037		565	0.038067	0.038867	0.033567	0.168833
566	0.0036	0.0041	0.004	0.001967	0.002367	0.001867	0.0023	0.0022	0.0021			566	0.0012	0.001	0.0009	0.002467	0.002867	0.003267	0.000633	0.001533	0.001133		566	0.0012	0.0012	0.0011	0.007367	0.006967	0.006867	0.003933	0.004033	0.004033		566	0.000567	0.003967	0.000467	0.002767	0.002467	0.002467	0.003267	0.003867	0.002967		566	0.035567	0.036367	0.031567	0.162567
567	0.003633	0.003433	0.003833	0.001767	0.001867	0.001667	0.002333	0.002733	0.001833			567	0.001033	0.001133	0.000833	0.002267	0.002767	0.002967	0.000633	0.001633	0.001133		567	0.001133	0.000833	0.001033	0.006467	0.005867	0.006267	0.003933	0.003933	0.003633		567	0.000333	0.003633	0.000633	0.002567	0.002267	0.002667	0.003133	0.003233	0.002233		567	0.033133	0.033333	0.028833	0.153067
568	0.0032	0.0035	0.0037	0.002	0.002	0.002	0.0022	0.0024	0.0018			568	0.001	0.0006	0.0012	0.0021	0.0029	0.0025	0.001433	0.001833	0.001733		568	0.001	0.0012	0.001	0.0061	0.0058	0.0061	0.003233	0.003233	0.003733		568	0.000933	0.004133	0.000633	0.001833	0.001633	0.001933	0.0025	0.003	0.0021		568	0.030433	0.031633	0.026833	0.143933
569	0.003367	0.003167	0.003367	0.000867	0.001767	0.001667	0.002367	0.002767	0.002267			569	0.001467	0.000767	0.000867	0.001767	0.002467	0.002867	0.0013	0.0023	0.0017		569	0.000667	0.000767	0.001167	0.005667	0.004567	0.005067	0.0036	0.0025	0.0032		569	0.0003	0.0039	0.0006	0.002167	0.001267	0.001967	0.001833	0.002533	0.002333		569	0.0282	0.0291	0.0252	0.133467
570	0.002767	0.002667	0.003267	0.001267	0.001967	0.001867	0.001867	0.001667	0.001667			570	0.000867	0.001367	0.000867	0.002167	0.002767	0.003067	0.000533	0.001733	0.001433		570	0.001067	0.000267	0.000367	0.005167	0.004867	0.004667	0.002433	0.002633	0.002733		570	0.0004	0.0037	0.0005	0.001667	0.001467	0.001967	0.0018	0.0022	0.002		570	0.0254	0.0259	0.0226	0.122467
571	0.002633	0.002433	0.002933	0.001433	0.002133	0.001633	0.002533	0.001933	0.001333			571	0.001033	0.000833	0.000733	0.002433	0.002733	0.002933	0.000833	0.001133	0.001233		571	0.000533	0.000133	0.000333	0.005133	0.004633	0.005133	0.002633	0.002333	0.002133		571	0.0003	0.0034	0.0005	0.001733	0.001433	0.001733	0.0018	0.0023	0.0019		571	0.0233	0.0239	0.0205	0.113533
572	0.002533	0.002533	0.002733	0.0017	0.0018	0.0017	0.001633	0.001833	0.001233			572	0.000833	0.000133	0.000633	0.0021	0.0028	0.0027	0.000933	0.001533	0.001433		572	0.000633	0.000533	0.000533	0.0049	0.0047	0.0043	0.002633	0.002333	0.002033		572	0.000167	0.003867	6.67e-05	0.0019	0.0016	0.0015	0.001133	0.002033	0.001133		572	0.021267	0.021467	0.018867	0.1045
573	0.002367	0.002467	0.002567	0.001267	0.001967	0.002267	0.001767	0.001967	0.001967			573	0.000767	0.000167	0.000767	0.002067	0.002667	0.002867	0.000967	0.001767	0.001367		573	0.000767	0.000767	0.000167	0.004567	0.004167	0.004467	0.001967	0.001967	0.001967		573	0.000367	0.003667	0.000367	0.001467	0.000367	0.001267	0.001167	0.001667	0.001367		573	0.019867	0.020267	0.017367	0.094567
574	0.002333	0.002233	0.002433	0.001833	0.001733	0.001633	0.001833	0.001933	0.001433			574	0.000933	0.000733	0.000633	0.002233	0.002633	0.002633	0.001133	0.001633	0.001433		574	0.000533	0.000633	0.000833	0.004333	0.003733	0.004233	0.001833	0.001833	0.001833		574	0.0001	0.0035	0.0002	0.001333	0.001133	0.001433	0.0015	0.0014	0.0014		574	0.0177	0.0179	0.0156	0.084833
575	0.002367	0.002467	0.002367	0.002	0.002	0.0014	0.001567	0.001667	0.001467			575	0.000967	0.000867	0.000567	0.0025	0.0026	0.0031	0.000567	0.001067	0.001067		575	0.000467	0.000567	0.000467	0.0042	0.0041	0.0042	0.001367	0.001367	0.001367		575	0.0001	0.0034	0.0004	0.001233	0.001233	0.001533	0.001033	0.001433	0.001033		575	0.0161	0.0161	0.0141	0.078233
576	0.001767	0.001767	0.001667	0.002067	0.002267	0.001967	0.001367	0.001767	0.001367			576	0.000667	0.000467	0.000567	0.002567	0.002867	0.003367	0.001167	0.001467	0.001467		576	0.000467	0.000267	0.000267	0.004467	0.004267	0.004367	0.001867	0.001567	0.001867		576	0.000333	0.003533	0.000233	0.000967	0.000567	0.001167	0.0009	0.0012	0.0011		576	0.014733	0.014333	0.012433	0.068967
577	0.001533	0.001733	0.002033	0.0017	0.002	0.0016	0.001433	0.001833	0.001433			577	0.000833	0.000733	0.000633	0.0023	0.003	0.0028	0.000633	0.001433	0.001033		577	0.000433	0.000533	0.000533	0.0043	0.0037	0.0038	0.001133	0.001233	0.001433		577	0.000567	0.003467	0.000567	0.001167	0.000967	0.001167	0.001167	0.001467	0.000467		577	0.013467	0.012767	0.011067	0.060667
578	0.001733	0.001533	0.001733	0.0022	0.002	0.0017	0.001333	0.001133	0.001433			578	0.000733	0.000733	0.000433	0.0023	0.0027	0.0031	0.000667	0.000767	0.001167		578	0.000633	0.000333	0.000533	0.0041	0.0037	0.0043	0.001067	0.001167	0.001367		578	6.67e-05	0.003267	0.000167	0.001267	0.000967	0.000967	0.000733	0.000733	0.000733		578	0.011667	0.011067	0.009667	0.053967
579	0.001833	0.001133	0.000833	0.0019	0.0022	0.0019	0.001133	0.001433	0.000933			579	0.000433	0.000133	0.000533	0.0021	0.0027	0.003	0.000767	0.001067	0.000967		579	0.000533	-0.00017	0.000533	0.0039	0.0037	0.0041	0.001467	0.001367	0.001567		579	0.0002	0.0032	0.0002	0.000833	0.001233	0.000733	0.001	0.0015	0.0005		579	0.0107	0.0102	0.0081	0.047633
580	0.001967	0.001567	0.000967	0.0017	0.0023	0.0023	0.001267	0.002067	0.001567			580	0.000867	6.67e-05	0.000967	0.0023	0.003	0.0034	0.000833	0.000633	0.001133		580	0.000267	0.000667	0.000267	0.0043	0.0039	0.004	0.001033	0.001033	0.001333		580	-0.00027	0.003333	-6.7e-05	0.001367	0.000767	0.000967	0.000933	0.001133	0.000533		580	0.009633	0.009133	0.007733	0.041667
581	0.001967	0.001667	0.002167	0.001667	0.002067	0.002067	0.001167	0.001567	0.001067			581	0.000767	0.000667	0.000467	0.002067	0.002567	0.002767	0.000567	0.001267	0.000667		581	0.000167	-3.3e-05	0.000367	0.004067	0.003567	0.004267	0.000967	0.000667	0.000867		581	0.000333	0.003633	3.33e-05	0.000767	0.000967	0.000767	0.0004	0.0008	0.0005		581	0.008633	0.007633	0.006533	0.035867
582	0.0021	0.0019	0.0018	0.002333	0.001833	0.001633	0.0015	0.0014	0.0014			582	0.0009	0.0014	0.0007	0.002333	0.002933	0.002733	0.0005	0.0016	0.0006		582	0.0009	0.0006	0.0009	0.003133	0.003733	0.004133	0.0012	0.0009	0.0006		582	-0.0001	0.0034	0.0002	0.000667	0.000767	0.001167	0.000767	0.000967	0.000567		582	0.0074	0.007	0.0054	0.031067
583	0.0024	0.0018	0.0021	0.0016	0.0025	0.0022	0.001	0.0019	0.0017			583	0.0014	0.0009	0.0008	0.0021	0.0032	0.003	0.000133	0.000333	0.001133		583	0.0006	0.0009	0.001	0.0031	0.0038	0.0045	0.001633	0.001333	0.000933		583	0.0007	0.0038	0.0003	0.000633	0.000933	0.001233	0.000533	0.000633	0.000333		583	0.0071	0.0063	0.0051	0.026933
584	0.001767	0.001467	0.001467	0.0023	0.0024	0.002	0.001467	0.001467	0.001067			584	0.000967	0.000967	0.000467	0.0021	0.0031	0.0035	0.000733	0.001133	0.000533		584	0.000167	0.000567	0.000767	0.0041	0.0037	0.0039	0.001133	0.000833	0.000933		584	-0.00017	0.003333	3.33e-05	0.0007	0.001	0.0008	0.000167	0.000467	0.000867		584	0.006033	0.005133	0.004233	0.0228
585	0.0016	0.0012	0.0015	0.001667	0.002067	0.001867	0.0015	0.0016	0.0012			585	0.001	0.0005	0.0005	0.002067	0.002767	0.003067	0.000433	0.001833	0.001133		585	0.0003	0.0006	0.0005	0.004367	0.003367	0.003367	0.001133	0.000533	0.000833		585	-0.00033	0.002867	-0.00013	0.000867	0.000867	0.000967	0.000433	0.000933	0.000733		585	0.005267	0.003767	0.003067	0.019767
586	0.001667	0.001267	0.001567	0.001833	0.001133	0.001633	0.000867	0.001367	0.001167			586	0.000467	0.000867	0.000767	0.002433	0.002433	0.002733	0.0003	0.0011	0.0013		586	0.000367	0.000667	0.000567	0.002233	0.002833	0.004033	0.0008	0.0004	0.0006		586	0.0004	0.0031	0.0004	0.001467	0.000567	0.001167	0.0004	0.0007	0.0006		586	0.0055	0.0037	0.0031	0.017767
587	0.001967	0.001267	0.002067	0.0025	0.0022	0.0022	0.001467	0.001767	0.001367			587	0.001267	0.000767	0.000867	0.0014	0.0035	0.0032	0.000633	0.001433	0.000433		587	0.000967	0.000367	0.001067	0.0036	0.0034	0.0037	0.001233	0.001233	0.001033		587	3.33e-05	0.003033	-0.00047	0.000967	0.000967	0.001067	0.0007	0.0011	0.0001		587	0.004433	0.003533	0.002533	0.014567
588	0.001867	0.001567	0.001967	0.001367	0.001967	0.001467	0.001567	0.001667	0.001267			588	0.001067	0.000767	0.001067	0.001267	0.002667	0.002667	0.000967	0.001367	0.000767		588	0.000567	0.000767	0.000467	0.003967	0.002767	0.003467	0.000967	0.000867	0.001267		588	0.000667	0.003167	0.000267	0.001033	0.000433	0.000933	0.000767	0.001167	0.000567		588	0.004167	0.002667	0.002567	0.012633
589	0.001033	0.001033	0.001733	0.001667	0.002067	0.001867	0.000733	0.001033	0.000733			589	0.000333	0.000433	0.000133	0.002167	0.002867	0.002867	0.0007	0.0012	0.0007		589	0.000433	0.000333	3.33e-05	0.004167	0.003567	0.003767	0.0004	0.001	0.0004		589	-0.00027	0.002933	-6.7e-05	0.000433	0.000633	0.001033	0.000233	0.000733	0.000633		589	0.003833	0.002433	0.001733	0.011233
590	0.001633	0.001033	0.001733	0.002167	0.001967	0.001867	0.001133	0.001433	0.001133			590	0.000433	0.000633	0.000533	0.002367	0.002567	0.003167	0.000967	0.001067	0.001167		590	0.000433	0.000833	-0.00017	0.003367	0.003667	0.003767	0.000867	0.001067	0.001067		590	-0.00077	0.003033	-0.00057	0.0002	0.001	0.001	0.000167	0.000867	0.000567		590	0.002733	0.001633	0.000933	0.01
591	0.001767	0.001467	0.001667	0.002233	0.002233	0.002133	0.001367	0.001267	0.000967			591	0.001167	0.000667	0.000467	0.002333	0.003033	0.003233	0.0004	0.001	0.0008		591	0.000367	-0.00013	0.000767	0.004333	0.003733	0.003933	0.0008	0.0009	0.0011		591	-0.00017	0.002933	0.000233	0.000567	0.000967	0.000567	0.000167	0.000367	0.000367		591	0.002633	0.002033	0.001633	0.008167
592	0.001067	0.000867	0.001367	0.002333	0.002233	0.002433	0.000967	0.001267	0.000667			592	0.000367	0.000467	0.000267	0.001633	0.003333	0.003633	0.000567	0.000767	0.000767		592	0.000267	6.67e-05	0.000267	0.004233	0.003633	0.004133	0.000867	0.000967	0.000867		592	0.000233	0.003333	3.33e-05	0.001067	0.000467	0.000967	0.000367	0.000267	0.000667		592	0.003233	0.001833	0.001533	0.006767
593	0.001533	0.001533	0.001233	0.001567	0.001967	0.001567	0.001533	0.001233	0.001033			593	0.000633	0.000833	0.000633	0.002167	0.002367	0.002667	0.000533	0.001233	0.000933		593	0.000333	0.000833	0.000633	0.003667	0.003267	0.003467	0.000433	0.000933	0.000333		593	-0.00037	0.003133	-0.00037	0.001067	0.000467	0.000767	0.0004	0.0006	0		593	0.002233	0.001233	0.000933	0.006467
594	0.001367	0.001267	0.001567	0.0014	0.002	0.0014	0.001267	0.000967	0.000767			594	0.000267	0.000467	0.000467	0.0024	0.0026	0.0027	0.000233	0.000333	0.000733		594	0.000467	0.000267	0.000267	0.0028	0.0034	0.0039	0.000433	0.000333	0.000233		594	0	0.003	-0.0004	3.33e-05	0.000733	0.001133	0.000433	0.000333	0.000333		594	0.0022	0.0006	0.0006	0.005533
595	0.001333	0.001433	0.001433	0.001833	0.001833	0.002433	0.001233	0.001233	0.000833			595	0.000633	0.000333	0.000433	0.002133	0.003033	0.003233	0.000433	0.000933	0.000933		595	0.000433	0.000333	0.000333	0.003733	0.003333	0.003833	0.000733	0.000633	0.000433		595	-0.00033	0.002867	-0.00033	0.000533	0.000433	0.000733	0	0.0004	-0.0001		595	0.001867	0.000767	0.000867	0.004333
596	0.001333	0.001333	0.001133	0.001733	0.001933	0.001933	0.001033	0.000833	0.000933			596	0.000733	0.000433	0.000533	0.001433	0.002533	0.002833	0.000733	0.001433	0.000733		596	0.000133	0.000433	-6.7e-05	0.003733	0.003033	0.003533	0.000533	0.000533	0.000933		596	3.33e-05	0.003033	3.33e-05	-0.0001	0	0.0003	0.000167	0.000767	0.000367		596	0.002433	0.000933	0.000833	0.0037
597	0.000933	0.001033	0.000633	0.001767	0.002267	0.001967	0.000533	0.000433	0.000533			597	0.000333	-6.7e-05	-6.7e-05	0.002267	0.002767	0.002767	0.000833	0.001633	0.000833		597	-0.00027	-0.00017	-0.00017	0.003567	0.003367	0.003367	0.001233	0.000733	0.000633		597	-0.00013	0.003267	0.000167	0.000567	0.000667	0.000867	0.000133	0.000633	0.000133		597	0.002167	0.000767	0.000567	0.003467
598	0.001433	0.001033	0.001333	0.001767	0.002167	0.001667	0.001033	0.001233	0.000933			598	0.000333	0.000633	3.33e-05	0.002467	0.002567	0.002867	0.000267	0.001267	0.000667		598	0.000333	0.000333	0.000233	0.003367	0.003167	0.003567	0.000467	0.000567	0.000367		598	-6.7e-05	0.003133	-6.7e-05	0.0007	0.0007	0.0006	0.000233	0.000533	0.000133		598	0.002033	0.000633	0.000633	0.0033
599	0.001367	0.000867	0.001367	0.001833	0.001733	0.001833	0.001267	0.001067	0.001067			599	0.000467	0.000367	0.000467	0.001733	0.002533	0.002633	0.000767	0.001367	0.000967		599	6.67e-05	-0.00023	0.000167	0.003833	0.003333	0.003533	0.001167	0.000867	0.000767		599	0.000167	0.003467	0.000167	0.000933	0.000533	0.000633	0.000167	0.000467	0.000267		599	0.002367	0.000967	0.000767	0.003033
600	0.001133	0.000933	0.001433	0.001867	0.001767	0.001967	0.000733	0.001133	0.001133			600	0.000433	0.000233	0.000133	0.001867	0.002567	0.002867	0.000667	0.001667	0.000667		600	0.000233	0.000233	0.000233	0.003767	0.003267	0.003267	0.000467	0.000567	0.000767		600	6.67e-05	0.003267	-3.3e-05	0.000633	3.33e-05	0.000633	0.000267	0.000467	6.67e-05		600	0.002267	0.000567	0.000567	0.002533
601	0.001	0.0008	0.0011	0.0017	0.0021	0.0023	0.0006	0.0009	0.0009			601	0.0004	0.0003	0.0001	0.002	0.0026	0.003	0.000133	0.000933	0.000833		601	0.0004	0.0001	0.0001	0.003	0.0032	0.0036	0.000633	0.000633	0.000633		601	0.0001	0.0033	0.0001	0.000567	0.000967	0.001067	0.0006	0.0006	0		601	0.0021	0.0002	0.0005	0.002567
602	0.001033	0.000233	0.001433	0.001867	0.002367	0.002567	0.000933	0.001033	0.000433			602	0.000433	0.000633	0.000233	0.002067	0.003367	0.002867	0.0005	0.001	0.0012		602	0.000633	-0.00027	0.000133	0.003667	0.003567	0.004067	0.0006	0.0009	0.0008		602	-0.00033	0.003367	-0.00013	0.000733	0.001233	0.001333	-0.00033	0.000267	0.000167		602	0.001867	0.000467	0.000767	0.002933
603	0.000967	0.000767	0.001467	0.001633	0.002733	0.002433	0.001167	0.001067	0.000767			603	0.000267	0.000267	0.000367	0.002033	0.002733	0.003133	0.0005	0.0012	0.0005		603	-0.00013	6.67e-05	6.67e-05	0.004133	0.003233	0.004033	0.0003	0.0007	0.0007		603	-0.00017	0.003133	0.000133	0.000767	0.000967	0.000867	-0.00033	0.000667	0.000167		603	0.001633	0.000433	0.000733	0.002267
604	0.0007	0.0006	0.0011	0.001533	0.002133	0.001933	0.0004	0.0009	0.0008			604	0.0001	0.0002	0.0001	0.002233	0.002633	0.002933	0.000367	0.001267	0.000967		604	-0.0001	0.0001	0.0002	0.003833	0.003233	0.003233	0.000667	0.000567	0.000667		604	-0.00047	0.003033	-0.00017	0.0009	0.0002	0.0008	0.000233	0.000733	0.000233		604	0.001633	0.000333	0.000333	0.0019
605	0.001	0.0014	0.0014	0.002	0.0019	0.0017	0.0006	0.001	0.0001			605	0.0004	0.0006	-0.0002	0.0019	0.0027	0.002	0.0007	0.0004	0.0011		605	0.0004	0.0004	-0.0003	0.0027	0.0033	0.0031	0.0007	0.0009	0.001		605	0.000167	0.003567	-0.00063	0	0.0004	0.0007	0.000867	0.000667	0.000567		605	0.001867	0.000267	0.000667	0.0018
606	0.0012	0.001	0.0016	0.001233	0.002233	0.001533	0.0008	0.0013	0.0003			606	0.0006	0.0003	0.0008	0.001933	0.002833	0.002733	3.33e-05	0.000433	0.001333		606	0.0003	0	0.0003	0.002933	0.003333	0.003633	0.000433	0.000533	0.000833		606	0.0003	0.0032	-0.0007	0.000467	0.000867	0.000767	0.000433	0.000233	0.000233		606	0.0018	0.0001	-0.0002	0.001767
607	0.001233	0.000933	0.000933	0.001267	0.002067	0.002167	0.000933	0.001233	0.000433			607	0.000633	3.33e-05	0.000233	0.001967	0.002667	0.002867	0.0002	0.001	0.0016		607	-0.00027	-6.7e-05	0.000333	0.003767	0.002567	0.003667	0.0006	0.001	0.0013		607	-0.00013	0.003267	-0.00033	0.001	0.0001	0.0009	-0.00043	0.000667	-0.00023		607	0.001467	6.67e-05	-0.00033	0.0016
608	0.0014	0.0009	0.0019	0.001633	0.001733	0.001933	0.001	0.0012	0.0007			608	0.0006	0.0006	0.0002	0.002033	0.002933	0.002733	0.000467	0.001267	0.000367		608	0.0004	0.0003	0.0001	0.003533	0.002833	0.003333	0.000467	0.000567	0.000767		608	-6.7e-05	0.003233	0.000233	0.000567	0.000867	0.000567	0.000333	0.000733	0.000433		608	0.001733	0.000233	0.000233	0.001467
609	0.0008	0.001	0.0009	0.001233	0.001533	0.001633	0.0006	0.0009	-0.0001			609	0	0.0003	-0.0001	0.002133	0.002233	0.001833	0.001	0.0016	0.0011		609	0.0002	0.0003	-0.0003	0.002133	0.003233	0.003033	0.0006	0.0011	0.0008		609	0	0.0034	0.0001	0.000167	0.001167	0.001167	0.0009	0.0011	0.001		609	0.0026	0.0006	0.0006	0.001767
610	0.0012	0.0005	0.0014	0.0018	0.0023	0.0015	0.0011	0.0011	-0.0005			610	0.0004	-0.0001	0.0002	0.0029	0.003	0.0031	0.000133	0.001433	0.000933		610	0.0006	-0.0002	0.0001	0.0037	0.0036	0.0037	0.000533	0.001133	0.000733		610	-3.3e-05	0.003167	-0.00063	0.0007	0.0009	0.001	-6.7e-05	0.000333	0.000633		610	0.001467	-0.00013	-0.00013	0.0017
611	0.000567	0.000967	0.001567	0.001333	0.001933	0.002033	0.000867	0.000967	0.000467			611	0.000367	0.000167	0.000367	0.002133	0.002533	0.002633	0.000367	0.001367	0.001067		611	-0.00013	6.67e-05	0.000267	0.003533	0.002833	0.003533	0.000667	0.000667	0.000967		611	-0.00017	0.002933	-0.00027	0.000167	0.000367	0.000567	0.000333	0.000733	0.000133		611	0.001833	-6.7e-05	0.000533	0.001167
612	0.0013	0.0012	0.0013	0.0015	0.0017	0.0017	0.0008	0.0013	0.0009			612	0.0005	0.0008	0.0005	0.002	0.0026	0.0024	0.001	0.0018	0.0012		612	-0.0001	0.0003	0	0.0039	0.0028	0.0032	0.0008	0.001	0.0008		612	-0.0001	0.0028	-0.0002	0.000367	0.000567	0.000967	0.000667	0.000667	0.000467		612	0.0017	0.0002	-0.0003	0.001267
613	0.0013	0.0005	0.0009	0.001333	0.001533	0.001333	0.0007	0.0002	-0.0004			613	0.0002	0.0002	-0.0002	0.002133	0.002633	0.002233	0.000533	0.001433	0.000733		613	0	0.0002	-0.0004	0.003433	0.003033	0.002633	0.000733	0.000633	0.000733		613	0.000133	0.003433	-0.00017	-0.00027	0.000833	0.000633	0.0013	0.0011	0.0011		613	0.001733	-6.7e-05	0.000333	0.001333
614	0.0014	0.001	0.0015	0.001533	0.002133	0.002133	0.0013	0.0013	0.0001			614	0.0007	0.0009	0.0009	0.002633	0.002833	0.003133	0.000467	0.001067	0.001067		614	0.0005	0.0005	0.0005	0.003433	0.003133	0.003633	0.000767	0.000567	0.000767		614	0.000933	0.003433	0.000333	0.000733	0.001033	0.001233	-0.00027	0.000533	0.000833		614	0.002033	0.000933	0.000433	0.001933
615	0.001133	0.001033	0.001633	0.001267	0.002167	0.001467	0.000933	0.001433	0.000633			615	0.000533	-6.7e-05	0.000733	0.001767	0.002467	0.002267	-0.00013	0.000867	0.001367		615	0.000133	-0.00017	0.000633	0.003367	0.002967	0.003667	0.000367	0.000667	0.000567		615	0.000733	0.003133	0.000533	0.0008	-0.0002	0.0008	-6.7e-05	0.000733	0.000333		615	0.001633	0.000233	0.000533	0.0014
616	0.001133	0.000633	0.001233	0.002367	0.002467	0.002167	0.000333	0.001133	0.000933			616	0.000233	0.000733	3.33e-05	0.002367	0.002867	0.003567	0.001	0.0016	0.0012		616	3.33e-05	0.000233	0.001033	0.003567	0.003367	0.003067	0.0005	0.0004	0.0005		616	-0.00027	0.002933	0.000133	0.000633	-6.7e-05	0.000933	-3.3e-05	0.000767	-3.3e-05		616	0.001733	3.33e-05	0.000633	0.000633
617	0.000867	0.000767	0.001067	0.002	0.0019	0.0018	0.000267	0.000667	0.000767			617	0.000167	0.000267	0.000467	0.0015	0.0031	0.0026	0.001	0.0015	0.001		617	0.000367	-0.00013	6.67e-05	0.004	0.0031	0.0037	0.001	0.0005	0.0004		617	0	0.0033	-0.0001	0.000967	0.000567	0.000767	0.000533	0.001033	0.000233		617	0.0016	-0.0001	0.0005	0.001267
618	0.0015	0.0016	0.0018	0.001967	0.002467	0.001767	0.0019	0.0017	0.0006			618	0.001	0.0007	0.0009	0.002167	0.002867	0.002767	0.000867	0.001367	0.000667		618	0.0006	0.0011	0.0002	0.004067	0.003567	0.003467	0.000967	0.000967	0.001067		618	0.000133	0.003333	0.000533	0.000233	0.001333	0.001433	-0.0002	0.0002	-0.0001		618	0.002033	0.000733	0.000133	0.001433
619	0.0014	0.0015	0.0014	0.000933	0.001633	0.001033	0.0017	0.0012	0.0007			619	0.0007	0.0007	0.0004	0.002433	0.003133	0.001733	-0.0002	0.0015	0.001		619	0.0008	-0.0001	0.0006	0.002933	0.003233	0.003433	-0.0001	0.0005	0.0006		619	0.0008	0.0031	0.0003	0.001033	0.000833	0.001333	0.000333	0.000533	0.000533		619	0.0022	0	0.0009	0.001733
620	0.001067	0.000567	0.001067	0.0017	0.0019	0.0017	0.000567	0.000167	0.000467			620	6.67e-05	0.000467	0.000767	0.0017	0.0022	0.0029	-0.0001	0.0014	0.0011		620	0.000367	0.000167	0.000467	0.0029	0.0031	0.0029	0.0004	0.0004	0.0006		620	-0.00017	0.003133	3.33e-05	0.000967	0.000567	0.001267	0.000467	0.000367	0.000267		620	0.001433	0.000133	0.000733	0.001267
621	0.001	0.0007	0.0017	0.0021	0.0019	0.0022	0.0008	0.0008	0.0004			621	0.0005	0.0004	-0.0002	0.0022	0.0032	0.0027	0.0005	0.0015	0.0001		621	0	0	-0.0001	0.0038	0.0035	0.0036	0.0003	0.0002	0.0006		621	-3.3e-05	0.002967	-0.00013	0.001233	0.001233	0.001233	0.0009	0.0015	0.0006		621	0.001667	0.000867	6.67e-05	0.001533
622	0.0013	0.0011	0.0011	0.0026	0.0028	0.0024	0.0007	0.0008	0.0003			622	0.0006	0.0008	0	0.0029	0.0031	0.0031	0.000667	0.001167	0.001267		622	0.0008	0	-0.0002	0.0046	0.004	0.004	0.001367	0.001067	0.000267		622	6.67e-05	0.003867	0.000567	0.000333	0.001433	0.000833	-0.00013	0.000567	0.000667		622	0.002267	0.000267	0.000367	0.001733
623	0.001033	0.000833	0.000933	0.001767	0.001867	0.001767	0.000533	0.000633	0.000633			623	0.000333	0.000433	0.000333	0.001667	0.002367	0.003067	0.0003	0.0007	0.0007		623	0.000433	0.000633	-0.00027	0.003367	0.003467	0.002767	0.0006	0.0007	0.0006		623	0.000533	0.003333	0.000133	0.000567	0.000667	0.001167	0.000467	0.000767	-3.3e-05		623	0.002233	0.000633	0.000233	0.001167
624	0.001	0.0002	-0.0002	0.0021	0.0026	0.0026	0.0005	0.0005	0.0005			624	0.0005	-0.0001	0.0005	0.0024	0.0033	0.0031	0.000467	0.001067	0.000567		624	0.0001	0.0003	0.0003	0.0042	0.0036	0.0023	0.001267	0.000567	0.000767		624	-0.00023	0.002867	0.000167	0.0002	0.0007	0.0008	-6.7e-05	0.000633	0.000133		624	0.001367	0.000267	-0.00013	0.0006
625	0.0022	0.0015	0.0014	0.002167	0.002267	0.002167	0.0008	0.0013	0.0004			625	0.0014	0.0006	0.0011	0.002867	0.003667	0.003867	0.0001	0.001	0.0007		625	0.0006	0.0005	0.0002	0.004367	0.003767	0.003567	0.001	0.0007	-0.0001		625	0	0.0031	-0.0001	0.000867	0.001367	0.001567	0.000633	0.000533	0.000933		625	0.0021	-0.0005	0.0003	0.001567
626	0.001267	0.001267	0.000867	0.001433	0.001533	0.001233	0.000867	0.000767	0.000867			626	0.000667	0.000567	0.000267	0.001933	0.002833	0.002533	0.0008	0.0017	0.0011		626	0.000367	0.000567	0.000467	0.002633	0.002833	0.003133	0.0006	0.0006	0.001		626	-0.0004	0.0029	-0.0002	0.0008	0.0012	0.0013	6.67e-05	0.000567	0.000967		626	0.0017	0.0002	-0.0002	0.0014
627	0.001367	0.001067	0.001367	0.001233	0.001933	0.001833	0.001167	0.000767	0.000867			627	0.000567	0.000767	0.000367	0.002333	0.002433	0.002733	0.000267	0.001167	0.000967		627	0.000467	0.000467	0.000467	0.003533	0.003133	0.003433	0.000367	0.000767	0.000967		627	-0.0005	0.0032	0	0.0008	0.0009	0.0008	0.000233	0.001133	0.000533		627	0.0019	0.0001	0.0005	0.0012
628	0.001567	0.001367	0.001467	0.0011	0.0018	0.0026	0.000967	0.001067	0.001067			628	0.000367	0.000467	0.000767	0.0017	0.0028	0.0031	0.000633	0.001533	0.000633		628	0.000667	0.000367	0.000767	0.004	0.0037	0.003	0.000933	0.000933	0.001133		628	0.0002	0.0037	0.0003	0.000333	0.000933	0.000933	0.000833	0.001433	0.000833		628	0.0022	0.0008	-0.0001	-6.7e-05
629	0.001333	0.001033	0.001133	0.001767	0.001967	0.001767	0.001633	0.001433	0.001133			629	0.000833	0.000633	0.000433	0.002567	0.003167	0.003467	0.0003	0.0016	0.0005		629	0.000633	0.000533	0.000533	0.003967	0.003467	0.003667	0.0001	0.0008	0.0011		629	-0.00013	0.002567	-0.00023	0.000533	0.000633	0.001233	0.0005	0.0014	0.0007		629	0.001867	0.000167	-0.00023	0.000733
630	0.001067	0.000467	0.000967	0.0024	0.0017	0.0023	0.000567	0.001067	0.000267			630	6.67e-05	0.000267	0.000367	0.002	0.0027	0.0026	3.33e-05	0.001233	0.000233		630	0.000167	6.67e-05	6.67e-05	0.0038	0.0031	0.0036	0.000633	0.000533	0.000733		630	-0.0002	0.0035	0	0.001333	0.001533	0.001033	0.0002	0.0019	0.0002		630	0.0017	0.0006	0.0005	0.001633
631	0.0018	0.0016	0.0014	0.002333	0.002233	0.001633	0.0012	0.0011	0.001			631	0.0005	0.0006	0.0007	0.002033	0.002733	0.003533	3.33e-05	0.001133	0.000333		631	0.0002	0.0004	0.0006	0.003433	0.003533	0.003533	3.33e-05	0.000733	0.000933		631	3.33e-05	0.003533	0.000233	0.0006	0.0004	0.0006	0.0006	0.001	0.0004		631	0.001733	0.000433	0.000433	0.0012
632	0.001433	0.000933	0.001033	0.001067	0.002667	0.002067	0.000533	0.001133	0.000633			632	0.000533	0.000533	-0.00017	0.001967	0.002367	0.003067	0.000667	0.001067	0.001367		632	0.000333	0.000233	0.000333	0.003967	0.003067	0.003167	0.000967	0.000767	0.000567		632	0.0001	0.003	0.0003	0.000433	0.000533	0.000933	0.000333	0.000833	0.000833		632	0.0019	0	-0.0005	0.000633
633	0.001167	0.001667	0.001867	0.002133	0.001733	0.001633	0.001467	0.002467	0.001267			633	0.000867	0.001367	0.000567	0.002433	0.002933	0.003233	0.000867	0.001167	0.000567		633	0.000667	0.000667	0.000767	0.004133	0.004033	0.003833	-3.3e-05	0.000467	0.000467		633	0.000433	0.003633	0.000233	0.000933	0.000633	0.001033	0.000133	0.000633	0.000133		633	0.002133	0.000533	-0.00047	0.001133
634	0.0015	0.0011	0.0013	0.001733	0.001533	0.001833	0.0011	0.0015	0.001			634	0.0007	0.001	0.0006	0.002633	0.002933	0.002233	0.0009	0.0012	0.0011		634	0.0009	-0.0001	0.0001	0.003533	0.002933	0.003433	0.0004	0.0007	0.001		634	-0.0003	0.0033	0.0002	0.001533	0.001033	0.001433	-0.00047	0.000633	0.000833		634	0.0014	0.0002	-0.0002	0.001433
635	0.001033	0.001233	0.001433	0.0016	0.0018	0.0018	0.000733	0.001333	0.000333			635	0.000433	0.000933	0.000433	0.0019	0.0027	0.0025	0.0007	0.001	0.0004		635	0.000133	0.000433	0.000333	0.0036	0.0029	0.0019	0.0008	0.0007	0.0003		635	-0.00033	0.002667	-0.00013	0.000567	0.000967	0.001267	0.0008	0.0011	0.0005		635	0.001967	0.000167	0.000267	0.001067
636	0.002167	0.002067	0.002467	0.001933	0.001633	0.002133	0.002267	0.002267	0.001467			636	0.001367	0.001267	0.000667	0.002533	0.003333	0.003233	0.000367	0.001167	0.000867		636	0.000867	0.000767	0.000667	0.004033	0.003533	0.003033	0.000467	0.000467	0.000667		636	3.33e-05	0.002833	-6.7e-05	0.0012	0.0003	0.0017	0.0008	0.0016	0.0014		636	0.001733	0.000433	-0.00177	0.0004
637	0.002	0.0026	0.0019	0.002833	0.002833	0.003033	0.0018	0.0031	0.0014			637	0.0021	0.0018	0.0013	0.003233	0.004033	0.004333	0.0006	0.0016	0.0013		637	0.002	0.0021	0.0015	0.004633	0.003933	0.004833	0.0012	0.0005	0.0009		637	0.000333	0.003233	3.33e-05	0.0008	0.0012	0.0008	0.0014	0.0011	0.0015		637	0.001633	0.000133	-0.00107	0.001
638	0.0014	0.0014	0.0012	0.002767	0.002267	0.002267	0.0012	0.0008	0.0007			638	0.0008	0.0005	0.0006	0.002667	0.002967	0.003067	0.001033	0.000933	0.000733		638	0.0005	0.0003	0.0002	0.003667	0.003367	0.003367	0.000533	0.000233	0.000933		638	0.000233	0.002933	-0.00017	0.000533	0.001433	0.001033	0.000267	0.000767	0.000267		638	0.001433	-0.00037	-0.00047	0.001233
639	0.001067	0.001567	0.001767	0.001567	0.002267	0.002267	0.001367	0.001567	0.001667			639	0.000567	0.000467	0.000367	0.002267	0.002367	0.002267	0.000567	0.001967	0.001467		639	0.000467	0.000867	0.000267	0.003767	0.003167	0.002267	0.001467	0.001167	-0.00043		639	0.000133	0.003333	0.000433	0.000333	0.000933	0.001133	0	0.0006	0.0003		639	0.002133	0.001033	0.000533	0.001133
640	0.0018	0.0013	0.0013	0.002033	0.002033	0.002133	0.0008	0.0009	0.0008			640	0.0009	0.0007	0.0008	0.001933	0.002433	0.002633	0.0006	0.0016	0.0004		640	0.0006	0.0006	0	0.003533	0.003433	0.003733	0.0007	0.0007	0.0007		640	0.0004	0.0033	0.0004	0.000367	0.000567	0.000267	0.000833	0.000633	0.000833		640	0.0021	0.0005	-0.0002	0.000467
641	0.001267	0.001567	0.000967	0.0021	0.0027	0.0024	0.001067	0.001667	0.000367			641	0.000667	0.000667	0.000267	0.0027	0.0035	0.0035	0.0008	-0.0001	0.0004		641	6.67e-05	0.001167	0.000267	0.0042	0.0041	0.0044	0.0005	0.0008	0.0005		641	-0.0003	0.0032	-0.0002	0.000267	0.000367	0.000667	0.000567	6.67e-05	0.000767		641	0.0015	0.0002	-0.0001	0.000767
642	0.000867	0.001367	0.001167	0.0018	0.0024	0.0013	0.000967	0.001567	0.000567			642	0.000267	0.000667	0.000467	0.0018	0.0023	0.0033	0.000867	6.67e-05	0.000767		642	0.000967	0.000467	0.001067	0.0037	0.0031	0.0037	-3.3e-05	0.000667	0.000667		642	0.000233	0.003133	3.33e-05	0.000433	0.000733	0.000633	-0.00027	0.000233	3.33e-05		642	0.001833	0.000333	0.000133	0.001233
643	0.0011	0.0009	0.0015	0.001967	0.001367	0.001667	0.0004	0.0011	0.0012			643	0.0008	0.0008	0.0008	0.001767	0.002967	0.002867	0.000167	0.001167	0.000267		643	-0.0001	0.0009	0	0.002867	0.002667	0.002667	0.000267	0.000467	-0.00033		643	0	0.0034	-0.0001	0.000567	0.000967	0.000867	0.000467	0.000167	0.000167		643	0.0023	0.0005	-0.0001	0.001467
644	0.002333	0.002133	0.002033	0.002533	0.002733	0.002533	0.001233	0.001433	0.001433			644	0.001333	0.001033	0.001233	0.002933	0.002533	0.002933	0.000833	0.001733	0.001233		644	0.000933	0.001233	-6.7e-05	0.004133	0.004033	0.003733	0.000533	0.000333	0.001033		644	-6.7e-05	0.003633	0.000433	0.000667	0.000767	0.000567	0.0005	0.0012	0.0005		644	0.001133	3.33e-05	-0.00047	6.67e-05
645	0.0018	0.0014	0.0022	0.002267	0.002767	0.001767	0.0018	0.0021	0.0016			645	0.002	0.0008	0.0013	0.002367	0.003667	0.002567	0.0009	0.0015	0.0006		645	0.0009	0.0018	0.0004	0.004667	0.004267	0.003767	0.001	0.0004	0.0013		645	0.0007	0.0036	0.0009	0.000267	0.001067	0.000967	0.001567	0.001267	0.001667		645	0.0024	0.0004	0.0001	0.000467
646	0.001567	0.001767	0.001367	0.002	0.0026	0.0029	0.001467	0.001167	0.001167			646	0.000467	0.000667	0.000667	0.0028	0.0034	0.0027	0.000833	0.001533	0.001033		646	0.000267	0.000867	0.001167	0.0039	0.0036	0.004	0.000533	0.000233	0.000533		646	-0.00053	0.003267	0.000267	0.000367	0.000767	0.000967	0.000633	0.001133	0.001033		646	0.002167	0.000867	0.000567	0.001467
647	0.001167	0.000367	0.001167	0.001267	0.002267	0.001367	0.000567	0.000567	0.000567			647	-0.00013	0.000567	0.000167	0.001867	0.002167	0.003267	0.000633	0.001133	0.001133		647	0.000967	0.000267	-3.3e-05	0.002867	0.002967	0.001867	0.001033	0.000433	0.000533		647	-0.0005	0.0022	-0.0003	3.33e-05	0.000933	0.001333	0.000667	-3.3e-05	-0.00023		647	0.0011	0.0003	0.0009	0.001233
648	0.001867	0.001667	0.001867	0.0017	0.0022	0.0026	0.001267	0.001667	0.001367			648	0.001167	0.001767	0.000967	0.0029	0.003	0.0035	0.000333	0.001533	0.001133		648	0.000667	0.001167	0.000667	0.0035	0.0037	0.0022	0.002033	0.000333	0.000333		648	0	0.0027	0.0004	0.000533	0.000333	0.000233	0.000667	0.000867	0.000267		648	0.0024	0.0004	0.0003	-0.00017
649	0.0017	0.0015	0.0017	0.001367	0.001767	0.001967	0.001	0.0011	0.0009			649	0.0014	0.0008	0.001	0.001867	0.002567	0.002067	0.0011	0.0016	0.0004		649	0.0004	0.0002	0.0004	0.002767	0.002767	0.002767	0.0014	0.0008	0.0007		649	0.0002	0.0031	-0.0005	0.0001	0.0004	0.0006	0.0012	0.0013	0.0011		649	0.0015	-0.0003	0.0001	0.0004
650	0.0014	0.001	0.0014	0.001833	0.001933	0.001733	0.0005	0.0005	0.0003			650	0.0005	0.0002	0.0005	0.001833	0.002533	0.002833	0.000933	0.001733	0.001533		650	0	0.0006	0.0008	0.004133	0.003333	0.003733	0.001133	0.000633	0.001133		650	0.0003	0.0035	0.0005	0.0007	0.0005	0.0014	0.0002	0.0001	0.0007		650	0.0022	0.0007	0.0006	0.0013
651	0.0014	0.0011	0.001	0.0014	0.0021	0.0012	0.0008	0.0008	0.0011			651	-0.0001	0.0006	0.0007	0.0012	0.0022	0.0024	0.000267	0.001267	0.000967		651	0.0006	0	0.0006	0.0034	0.0027	0.0029	0.000267	0.000767	6.67e-05		651	0.000133	0.003033	0.000133	0.0007	0.0001	0.0005	-0.0008	0.0007	-0.0008		651	0.001433	0.000633	0.000833	0.0014
652	0.0009	0.0001	0.0012	0.000867	0.001167	0.002367	0.0011	0.0009	-0.0006			652	-0.0002	0.0006	0.0008	0.002167	0.002767	0.002767	0.001	0.0021	0.0005		652	0.0004	0.0002	0	0.003867	0.003267	0.002667	0.0014	-0.0002	0.001		652	-0.0004	0.0027	0.0006	0.000233	0.000233	0.000233	0	0.0013	0.0006		652	0.0022	0.0006	0.0007	0.000233
653	0.0001	0.0009	0.0015	0.0019	0.0021	0.0024	0.0005	0.0015	-0.0004			653	-0.0001	0.0008	0.001	0.0033	0.0022	0.0028	0.0012	0.0022	0.0013		653	0	0.001	0.0006	0.0041	0.0032	0.0043	0.0013	-0.0003	0.0012		653	-0.00047	0.002433	0.000233	-0.00013	0.000167	0.000267	0.0003	0.0007	0.001		653	0.002333	-0.00057	-0.00017	0.000367
654	0.001267	0.000967	0.001067	0.001933	0.002233	0.001533	0.000767	0.001067	0.000567			654	0.000667	0.000467	0.000467	0.001833	0.002533	0.002433	0.000433	0.001233	0.000233		654	6.67e-05	0.000367	-3.3e-05	0.003433	0.002833	0.003333	3.33e-05	0.000133	-0.00017		654	0.000433	0.003533	0.000833	0.0005	0.0001	0.0005	0.0001	0.0004	0.0006		654	0.002233	0.000533	0.000733	0.0017
655	0.001067	0.001467	0.000967	0.0018	0.0017	0.0018	0.000967	0.001867	0.000767			655	-0.00063	0.000767	0.000367	0.0022	0.0027	0.0029	-0.0001	0.0012	0.0012		655	0.000667	0.000567	0.000467	0.0038	0.003	0.0034	0.0001	0.0004	0.0008		655	-0.00027	0.002933	3.33e-05	0.000133	0.000333	0.001433	0.000433	0.000933	0.000333		655	0.000833	0.000533	0.000133	0.000933
656	0.000233	0.001133	0.001133	0.000167	0.000567	0.000967	0.000533	0.001233	-0.00047			656	-0.00087	0.000833	0.000433	0.002067	0.002067	0.003567	0.000667	0.001667	-0.00013		656	3.33e-05	0.000233	0.000133	0.001967	0.002667	0.003067	0.001167	-0.00043	0.000667		656	3.33e-05	0.002333	0.001033	0.0011	0.0002	0.0004	-0.0008	0.0005	-0.0001		656	0.002533	0.000533	0.001433	0.0003
657	0.001233	0.001233	0.001233	0.000567	0.001567	0.001967	0.000633	0.000833	0.000333			657	0.001033	0.001133	0.000733	0.001867	0.001967	0.002567	0.0011	0.0013	0.0004		657	0.001133	0.000933	0.000733	0.003067	0.003367	0.003267	0.0009	-0.0003	0.0013		657	-0.0001	0.0025	0.0005	0.000167	0.000367	0.000767	-0.00023	0.000367	0.000767		657	0.0019	0	0.0007	0.001067
658	0.000733	0.001233	0.000733	0.0013	0.002	0.0015	0.001133	0.001233	0.000733			658	0.000333	0.000433	0.000233	0.002	0.0019	0.0026	0.0004	0.001	0.0006		658	3.33e-05	0.000533	0.000233	0.0035	0.0033	0.0032	0.0007	-0.0005	0.0012		658	-0.00053	0.003567	-0.00023	0.0003	0.0004	0.0007	-0.0002	0.001	0.0003		658	0.001967	0.000567	0.000167	0.0009
659	0.001233	-6.7e-05	0.000833	0.001933	0.002333	0.001633	0.001333	0.001033	0.000133			659	0.000433	-6.7e-05	0.000233	0.002533	0.002833	0.003133	0.000433	0.000733	0.000133		659	0.000133	0.000233	0.000633	0.003333	0.003733	0.003333	-0.00047	0.000633	0.000133		659	0.0001	0.0033	0.0004	0.000267	0.000167	0.000467	0.0005	0.0004	0.0005		659	0.0017	0.0004	0.0007	0.001267
660	0.0012	0.0006	0.0008	0.0013	0.0014	0.001	0.0004	0.001	0.0009			660	-0.0009	0.0002	0.0002	0.0017	0.0015	0.0027	-0.00027	0.001133	-0.00067		660	0.0002	0.0004	-0.0004	0.0032	0.0029	0.0033	0.000433	-0.00017	0.000233		660	-0.00037	0.002533	0.001033	-0.0005	0.0005	-0.0005	0.000667	0.000867	0.000567		660	0.001733	0.000333	-6.7e-05	0.0014
661	-3.3e-05	0.000867	0.000167	0.0015	0.0005	0.0017	0.001467	0.000867	0.000367			661	-0.00143	0.000867	6.67e-05	0.0022	0.0008	0.0026	0.001133	0.001233	0.000233		661	-0.00013	0.000267	-0.00013	0.0025	0.0029	0.0026	0.001233	-0.00057	0.000733		661	-0.00033	0.001567	0.000567	0.000967	6.67e-05	-0.00013	0.0004	0.0006	-0.0003		661	0.001267	-0.00043	-0.00053	0.001167
662	0.001967	0.001267	0.001567	0.0019	0.0018	0.0016	0.000667	0.000867	0.000667			662	0.000367	0.000567	0.000367	0.0023	0.003	0.0031	0.001133	0.001433	0.000733		662	0.000467	6.67e-05	0.000467	0.0036	0.0033	0.0034	0.000633	0.000133	0.000533		662	0.0001	0.0028	-0.0003	-6.7e-05	0.000133	0.001033	-3.3e-05	0.000367	-0.00053		662	0.002	0.0004	0.0004	0.000833
663	0.000733	0.000633	0.000733	0.002	0.0021	0.0023	0.000833	0.001233	0.000533			663	0.000433	-6.7e-05	-0.00017	0.0027	0.0029	0.0029	0.000867	0.001267	0.000867		663	0.000433	0.000733	0.000333	0.0032	0.0031	0.0036	0.000467	0.000867	0.001167		663	-0.00017	0.002533	0.000233	-0.00043	-0.00023	0.000267	0.000267	0.001067	0.001067		663	0.002133	0.000533	0.000233	0.001167
664	0.000867	0.000767	0.000567	0.001533	0.001533	0.000733	0.000167	0.001267	0.000367			664	-0.00073	0.000467	6.67e-05	0.001233	0.001833	0.002633	-0.0004	0.0013	-0.0009		664	-0.00013	0.000467	0.000367	0.003133	0.002833	0.002533	0.0003	0.0005	-0.0001		664	-3.3e-05	0.003667	0.001167	-0.00043	0.000467	-3.3e-05	0.0003	0.0008	0.0003		664	0.002567	0.001167	0.000667	0.001467
665	0.0017	0.002	0.0009	0.0016	0.0015	0.0018	0.0011	0.0011	0.0004			665	0.0002	0.0013	0.0004	0.0021	0.0026	0.0027	0.001033	0.000933	0.000333		665	0.0004	0.0001	-0.0005	0.0039	0.0031	0.0031	0.000533	-0.00067	0.000833		665	0.0003	0.0024	0.0008	0.000633	0.000833	0.000333	-0.0007	-0.0003	0.0001		665	0.0023	0.0001	0.0002	0.001333
666	0.0009	0.0004	0.0012	0.0021	0.0024	0.0026	0.0005	0.0012	-0.0004			666	0.0001	0.0008	0.0001	0.003	0.0023	0.0028	0.000233	0.002233	0.001333		666	0.0001	0.0002	-0.0006	0.0035	0.0031	0.0035	0.001233	-0.00017	0.000833		666	6.67e-05	0.002867	0.000467	0.0006	0.0002	0.0007	0.000233	0.000333	0.000133		666	0.001267	0.000667	0.000167	0.0008
667	0.0014	0.0019	0.0017	0.001667	0.001667	0.001467	0.0009	0.001	0.0011			667	0.0007	0.0009	0.0005	0.002167	0.002267	0.002367	0.0002	0.0011	0.0007		667	0.0009	0.0009	0.0003	0.003167	0.002667	0.002567	0.0003	0.0002	0.0001		667	-0.0004	0.0027	0.0003	0.0006	0.0001	0.0005	0.000433	0.000633	0.000533		667	0.0016	0.0006	0.0004	0.0011
668	0.001467	0.001267	-0.00043	0.001833	0.000233	0.001233	-0.00053	0.000167	0.000667			668	-0.00043	0.000467	0.001167	0.000733	0.002433	0.001933	-0.00037	0.000633	-0.00137		668	0.000967	-0.00013	-3.3e-05	0.003233	0.002133	0.003033	0.000433	0.000433	0.000333		668	-0.0001	0.0028	0.001	-0.0008	0.0002	0.0002	-0.001	0.0009	-0.0006		668	0.0022	-0.0002	0.0003	0.0014
669	0.001333	0.001033	0.002333	0.0019	0.0015	0.002	0.000933	0.001233	0.001433			669	0.001233	0.001233	0.001233	0.0023	0.0017	0.0024	-0.0003	0.0014	-0.0002		669	0.000933	0.000433	0.000733	0.0029	0.002	0.0031	0.0001	0.0008	0.0001		669	-0.00027	0.002933	-0.00037	0	0.0001	0.0007	3.33e-05	0.000633	0.000633		669	0.001733	-0.00037	-6.7e-05	0.0012
670	0.000467	0.000867	0.001067	0.002067	0.001967	0.001467	0.000667	0.000867	0.000967			670	0.000267	0.000167	0.000167	0.002267	0.002467	0.002767	0.000533	0.001033	0.000533		670	0.000767	6.67e-05	6.67e-05	0.003867	0.003067	0.003767	3.33e-05	0.000233	0.000733		670	0.000533	0.003333	0.000533	0.000467	0.000267	0.000267	-0.00013	0.000167	0.000167		670	0.002433	0.000433	0.001233	0.001067
671	0.001233	0.000633	0.001433	0.000233	0.000633	0.001233	0.000833	0.002333	0.002333			671	0.000433	0.001533	0.000133	0.000633	0.003333	0.002833	-0.001	0.0004	0.0012		671	0.002533	-0.00037	0.001233	0.003633	0.003433	0.002033	-0.0001	0.001	0.0002		671	0.000967	0.004567	0.002367	-0.00063	-0.00073	-3.3e-05	-0.00053	0.000367	0.001867		671	0.002767	0.000967	0.000667	0.001367
672	0.000733	0.001433	0.001733	0.0022	0.0007	0.002	0.000933	0.000733	0.001833			672	0.000233	0.001033	0.001033	0.0018	0.0022	0.0022	0.000333	0.001133	0.000433		672	0.000633	0.000433	0.001333	0.0042	0.0036	0.0033	0.000633	0.000733	0.000633		672	-0.0003	0.0023	0.0001	-0.00067	0.000333	-0.00017	0.0001	0	0.0012		672	0.0016	0	0.0001	0.000933
673	0.0009	0.0013	0.0012	0.002	0.002	0.0024	0.0007	0.0009	0.0015			673	0.0006	0.0008	0.0005	0.0019	0.0022	0.0025	0.000867	0.000767	0.000267		673	0.0001	0.0005	0	0.0032	0.0028	0.0031	0.000867	0.000267	0.001067		673	-3.3e-05	0.003167	0.000267	-0.00023	-0.00043	0.000567	0.0013	0	0.0005		673	0.001967	0.000767	0.000267	0.001967
674	0.0007	0.0005	0.0008	0.0021	0.0018	0.0023	0.0008	0.0013	0.0007			674	0.0001	0.0007	-0.0002	0.0015	0.0027	0.0023	0.000233	0.000933	0.000833		674	0.0004	0.0006	0.0002	0.0025	0.0027	0.0026	3.33e-05	0.000333	0.000833		674	-0.0003	0.0032	0.0003	0.0002	0	0.0003	0.000533	0.000833	0.000633		674	0.0019	0.0011	0.0004	0.0011
675	0.0009	-0.0001	0.0009	0.001867	0.001567	0.002067	0.0005	0.0013	0.0012			675	-0.0001	0	0.0001	0.000767	0.002567	0.003167	0.000633	0.001433	0.000233		675	0.0006	0.001	0.0008	0.003667	0.003367	0.003167	0.000733	0.000433	0.001133		675	-0.0006	0.0018	0.0002	-0.0008	-0.0007	0.001	-0.00073	0.000667	-0.00013		675	0.0012	-0.0002	-0.0004	0.0015
676	0.001533	0.001333	0.001033	0.001167	0.002467	0.002267	0.001433	0.001333	0.000933			676	3.33e-05	0.000333	0.000433	0.001867	0.001767	0.002467	0.001833	0.001933	-0.00117		676	0.000633	0.000133	0.000333	0.003567	0.002967	0.002367	-0.00017	0.001733	0.001133		676	-0.00033	0.001067	-0.00023	-0.00127	-0.00087	3.33e-05	-0.00107	0.000833	0.000333		676	0.002367	0.000467	0.000267	0.001033
677	0.001267	0.001267	0.001267	0.001833	0.002333	0.002233	0.000367	0.000567	0.001267			677	0.000667	0.000967	0.000667	0.002533	0.002633	0.002933	-0.00047	-6.7e-05	0.000133		677	0.000767	0.000767	0.000567	0.003033	0.002733	0.003333	0.001033	0.000633	3.33e-05		677	0.000133	0.003233	-0.00037	0.0003	0.0002	0.0004	0.000267	0.000567	6.67e-05		677	0.001833	0.000333	0.000633	0.0012
678	0.001133	0.001333	0.000933	0.0019	0.0021	0.0011	0.000933	0.000833	0.001033			678	0.001233	0.000433	0.000933	0.0023	0.002	0.0029	0.001167	0.001567	0.000967		678	0.000533	0.000733	0.000233	0.0033	0.0028	0.0035	0.000767	0.001067	0.000167		678	0.000333	0.003033	0.000433	0.000933	0.000133	0.001033	0.0007	0.0008	0.0001		678	0.002133	0.000633	0.000333	0.001233
679	0.000767	0.000867	0.000567	0.0019	0.0025	0.0021	0.000467	0.000967	0.000567			679	0.000367	6.67e-05	-0.00023	0.0018	0.0025	0.0021	6.67e-05	0.001167	0.000567		679	-3.3e-05	0.000567	-3.3e-05	0.0038	0.003	0.0032	0.000467	0.001067	0.000167		679	-0.0002	0.0015	0.0006	-0.0015	-0.0014	0.0005	6.67e-05	0.000467	6.67e-05		679	0.0011	0.0008	-0.0002	0.0007
680	0.000333	0.000533	0.001133	0.0021	0.0024	0.0019	0.000433	0.000933	0.000533			680	0.000233	0.000433	0.000433	0.0025	0.0022	0.0028	0.000233	0.001533	0.000533		680	0.000133	-6.7e-05	0.000733	0.0045	0.0031	0.0034	0.000233	0.000233	0.000633		680	0.0003	0.004	0.0001	-0.0012	-0.0002	-0.0001	-0.0001	0.0005	0		680	0.0023	0.0004	0.0003	0.0012
681	0.001667	0.001267	0.001367	0.0015	0.0025	0.0022	0.000667	0.001267	0.000967			681	0.000767	0.000967	0.000867	0.0019	0.0029	0.0028	0.0008	0.001	0.0011		681	0.000567	0.000967	0.000567	0.0039	0.0029	0.0039	0.0009	0.0007	0.0008		681	0.0002	0.0027	0	0.000467	0.000667	0.000867	-0.0004	0.0007	0.0006		681	0.0015	0.0002	0.0006	0.001167
682	0.002	0.0019	0.0013	0.001633	0.001833	0.002433	0.0009	0.0012	0.0012			682	0.0013	0.0012	0.0007	0.001833	0.002733	0.003133	0.0007	0.0017	0.0007		682	0.0007	0.0006	0.0012	0.003233	0.002633	0.003933	0.0008	0.0005	0.0005		682	0.000133	0.003133	0.000633	0.0008	0.0007	0.0012	0.000433	0.000733	0.000333		682	0.001633	0.000533	0.000333	0.0008
683	0.001267	-0.00013	-0.00043	0.001133	0.002533	0.002233	0.000267	0.000167	0.000767			683	6.67e-05	-0.00023	0.000267	0.002133	0.001533	0.003033	0.0008	0.0016	0.001		683	-0.00043	-0.00013	-3.3e-05	0.004033	0.003433	0.003233	0.0004	0.0016	0.0007		683	0.000233	0.002833	0.000633	-0.00117	-0.00017	0.000933	-0.00027	0.000233	-0.00017		683	0.002133	0.000433	0.000333	0.000333
684	0.000767	0.001267	0.001267	0.000967	0.002267	0.001967	0.000367	0.000167	0.000267			684	-0.00023	0.000467	0.000667	0.002967	0.001467	0.003267	0.000633	0.001233	0.000233		684	6.67e-05	-3.3e-05	-0.00043	0.003367	0.003267	0.003267	0.000233	0.000633	-0.00017		684	0.000567	0.003267	0.000567	3.33e-05	0.000233	0.000333	-0.00093	-3.3e-05	-0.00013		684	0.002067	0.000767	0.000967	0.001633
685	0.001133	0.000933	0.001333	0.0012	0.0023	0.0018	0.000933	0.001133	0.000633			685	0.000333	0.000433	0.000733	0.0014	0.0017	0.0027	-6.7e-05	0.001733	0.000533		685	0.000433	0.001233	0.000533	0.003	0.0029	0.0025	0.001333	0.000733	0.001033		685	0.000333	0.003233	0.000733	0.0002	0.0002	0.0006	0.0008	0.0012	0.0003		685	0.001933	0.000633	0.000433	0.0009
686	0.0012	0.0017	0.0013	0.0018	0.003	0.0026	0.0006	0.0013	0.0013			686	0.0008	0.0002	0.0005	0.0024	0.0033	0.0027	0.000133	0.000933	0.000833		686	0.0001	0.0005	0.0006	0.0038	0.0042	0.0033	0.000633	0.000333	0.000133		686	-0.00043	0.002967	0.000667	-0.0009	-0.0002	0.001	0.0011	0.0012	0.0001		686	0.002167	-0.00063	-3.3e-05	0.0012
687	0.000967	6.67e-05	-0.00023	0.000833	0.001733	0.001433	0.000267	0.000267	0.000367			687	6.67e-05	6.67e-05	0.000267	0.001333	0.001933	0.002033	-6.7e-05	0.001433	0.001433		687	0.000567	-0.00073	0.000667	0.003033	0.002433	0.003133	0.001533	0.000733	0.001133		687	0.0001	0.0031	0.0003	-0.0006	-0.001	0.0001	-0.0001	0.0006	-0.0008		687	0.0021	0.0002	0.0008	0.0001
688	0.0011	0.0017	0.0011	0.0008	0.0016	0.0024	0.0004	0.0016	0.0012			688	0.0002	0.0004	0.0006	0.0016	0.0022	0.003	0.000567	0.001867	0.000367		688	0.0009	0.0005	0.0002	0.0021	0.0028	0.003	0.000767	0.001267	0.001067		688	6.67e-05	0.003867	-0.00083	0.000667	-0.00043	0.000267	-3.3e-05	0.000667	-0.00063		688	0.001867	0.000667	0.000467	0.000567
689	0.001533	0.001933	0.001533	0.0019	0.0027	0.0021	0.001433	0.001233	0.001333			689	0.000733	0.000533	0.000533	0.0022	0.003	0.0023	0.001233	0.001933	0.000733		689	0.000933	0.000633	0.000533	0.0016	0.0029	0.0032	0.000833	0.000333	0.001433		689	0.0001	0.0032	0.0005	0.000133	0.000133	-0.00037	-0.00047	0.000333	3.33e-05		689	0.0013	0.001	0.0009	-6.7e-05
690	0.0003	-0.0001	-0.0004	0.0014	0.0006	0.0015	0.0009	0.0007	0.0003			690	0.0001	0.0001	0.0001	0.001	0.0026	0.0039	-0.00097	0.001533	0.000933		690	0	0.0004	0.0001	0.0045	0.0035	0.0033	0.000633	-0.00017	0.000133		690	-0.00067	0.002933	-6.7e-05	-0.001	-0.0001	0.0007	-0.0007	0.0002	-0.0005		690	0.000933	-0.00037	-0.00047	0.0011
691	-0.00023	0.000567	0.001467	0.0023	0.0024	0.0023	0.000667	0.000967	0.000867			691	-0.00043	0.000567	0.000467	0.0027	0.0025	0.0031	0.000667	0.001367	0.001367		691	0.000667	-3.3e-05	0.000567	0.0043	0.0028	0.0036	0.000667	0.000267	0.001467		691	-0.00027	0.002933	0.000733	0.000167	0.000367	0.000567	0.000267	0.000567	0.000667		691	0.001833	0.000133	-6.7e-05	0.000767
692	0.001033	0.001433	0.001633	0.001767	0.001367	0.001567	0.001833	0.001733	0.000633			692	0.000833	0.001033	0.001033	0.001667	0.001667	0.002367	0.0003	0.0009	0.0012		692	0.000933	0.000633	0.000233	0.003267	0.003067	0.003767	0.0009	0.001	0.0006		692	6.67e-05	0.002867	0.001267	0.000733	0.000233	0.000433	0.0002	0.0006	0.0004		692	0.001767	0.000767	0.000867	0.001733
693	0.0003	0.0016	0.0017	0.0027	0.0018	0.0007	0.0014	0.0011	0.0007			693	0.0003	0.0006	0.0003	0.0008	0.0024	0.003	-0.00157	0.000533	0.000133		693	0.0009	-0.0004	0.0014	0.0025	0.0043	0.0034	3.33e-05	0.001033	3.33e-05		693	0.000333	0.003433	0.000133	0.000267	0.000567	0.000967	0.000367	0.001167	0.000667		693	0.001233	0.000233	-0.00057	0.000867
694	0.002467	0.001167	0.000767	0.0002	0.0014	0.0009	0.000467	0.001467	0.001067			694	0.001767	0.001867	0.001267	0.0003	0.0007	0.0023	0.000233	0.000833	0.000133		694	0.001367	0.001567	0.001167	0.0034	0.0027	0.0025	0.000333	0.000933	0.000933		694	0.000533	0.004333	0.000533	0.0003	0	0.0008	0.0002	0.0013	-0.0006		694	0.002433	0.000233	-0.00047	0.0011
695	0.0013	0.0014	0.0012	0.001367	0.001667	0.000967	0.0013	0.0011	0.0014			695	0.0012	0.0013	0.0012	0.001167	0.001867	0.002267	0.001167	0.001667	0.001067		695	0.0009	0.0009	-0.0001	0.003467	0.002267	0.002667	0.001067	0.000867	0.000867		695	0.0001	0.003	0.0001	-0.00023	0.000167	0.001067	-0.00077	0.000533	3.33e-05		695	0.0015	0.0005	0.0005	0.001367
696	0.001133	0.000533	0.000933	0.001333	0.001833	0.001633	0.000733	0.000933	0.000633			696	0.000633	0.000533	0.000733	0.002233	0.002033	0.003233	0.001033	0.001333	0.000233		696	0.000533	0.000333	3.33e-05	0.003733	0.003133	0.003133	0.000833	3.33e-05	0.000133		696	0.0007	0.0034	0.0002	0.000767	0.000967	0.001167	0.000333	0.000433	0.000233		696	0.0024	0.0006	0.0004	0.001567
697	-3.3e-05	-0.00173	0.000767	0.0023	0.0014	0.0016	6.67e-05	0.000867	0.000467			697	0.000967	0.001367	-3.3e-05	0.0011	0.0031	0.003	-0.00067	0.001233	0.001033		697	0.000667	0.000467	0.000367	0.0031	0.0033	0.004	0.000233	-0.00057	0.000633		697	0.0002	0.0034	0.0005	0.0007	-0.0002	0.0009	0.0006	0.0013	0.0007		697	0.0019	-0.0007	-0.0004	0.0012
698	0.000833	-0.00107	0.000733	0.0013	0.0018	0.0016	0.001133	0.000633	0.000633			698	0.000533	0.000433	0.000533	0.0004	0.0023	0.0026	0.000933	0.001533	0.001033		698	0.000433	3.33e-05	-0.00057	0.003	0.0032	0.0026	0.000333	0.000833	0.000933		698	-6.7e-05	0.003533	0.000333	0.000833	-0.00067	0.000633	-3.3e-05	0.000667	0.000667		698	0.001233	-0.00057	-0.00167	0.001533
699	0.001367	0.001267	0.001067	0.002067	0.002067	0.001467	0.000867	0.000967	0.000567			699	0.001067	0.000667	6.67e-05	0.002067	0.002667	0.002067	0.000167	0.000867	0.000767		699	0.000367	0.000367	0.000767	0.003367	0.002967	0.002667	-0.00063	-0.00033	-0.00033		699	-3.3e-05	0.002667	0.000267	-0.0007	0	-0.0001	-0.00017	0.001133	0.000533		699	0.001767	0.000267	6.67e-05	0.0008
700	0.000667	-0.00033	0.001367	0.001333	0.002033	0.000633	0.000267	0.000367	0.000867			700	6.67e-05	0.000567	0.000367	0.001933	0.002233	0.002633	0.0007	0.0007	0.0002		700	0.000267	0.000267	0.000367	0.003033	0.003333	0.003233	-0.0005	0.0002	-0.0001		700	-0.0003	0.0038	0	-0.0002	0.0001	0.0002	-0.00037	0.000633	3.33e-05		700	0.0015	0	0.0008	0.0009
701	0.001067	-0.00133	0.000167	0.001767	0.001167	0.000767	-0.00033	0.000567	0.000867			701	0.000367	0.000667	0.000667	-3.3e-05	0.001367	0.001867	0.000133	0.001433	0.000233		701	0.000267	0.001067	-0.00023	0.002667	0.002067	0.002567	-0.00147	0.000933	0.000233		701	0.0001	0.0033	0.0005	0.000433	-0.00077	0.000733	-0.00013	0.000767	0.000167		701	0.0019	-0.0001	-0.0004	0.000333
702	0.002133	0.000833	0.000533	0.000533	0.001933	0.001133	0.000933	0.000833	0.000633			702	0.000833	0.000733	0.000933	0.001033	0.002833	0.003233	6.67e-05	0.001367	-0.00013		702	0.000933	0.000833	-0.00067	0.003333	0.002833	0.003633	0.000167	0.000267	0.000567		702	0.000367	0.003567	0.000367	-3.3e-05	-0.00153	-0.00033	-0.0007	0.0006	-0.0003		702	0.002167	0.001067	0.000667	0.000967
703	0.0014	0.0007	0.0008	0.001033	0.002233	0.002133	0.0009	0.0005	0.0011			703	0.0003	0.0007	0.0001	0.003033	0.002633	0.003133	0.0003	0.0012	0.0009		703	0.0011	0.0001	-0.0001	0.003933	0.003533	0.003733	0	0.0008	0		703	-3.3e-05	0.003067	-3.3e-05	0.001233	3.33e-05	0.000933	0.0002	0.0006	-0.0001		703	0.001667	0.000767	0.000467	0.001233
704	0.001333	0.000233	0.000933	0.0023	0.0022	0.0013	-0.00047	-0.00047	0.000433			704	0.000233	0.000333	-0.00027	0.0024	0.0023	0.0019	0.001	0.0007	0.0006		704	-0.00027	0.000333	0.000133	0.0035	0.0032	0.0034	0.0002	0.001	-0.0021		704	0.000533	0.003533	-0.00047	0.0006	0.0015	0.0013	0.000633	0.000933	0.000633		704	0.001533	-0.00047	-6.7e-05	0.0011
705	0.0009	0.0004	0.0005	0.002767	0.002367	0.002167	-0.0003	0.0008	0.0006			705	0.0007	0.0012	0.0006	0.000767	0.002867	0.002167	-0.0001	0.0011	0.0004		705	0.0009	0.0006	0.0007	0.003367	0.002367	0.003867	0	0.0007	0.0002		705	0.0007	0.0044	0.0011	0.000267	0.000267	0.000467	0.0007	0.0006	0.0001		705	0.0026	0.0007	-0.0002	0.001567
706	0.001533	0.000833	0.000433	0.001533	0.001833	0.000733	0.000133	0.001033	0.000433			706	-0.00027	0.000933	0.000333	-0.00087	0.001733	0.002033	0.000867	0.000467	6.67e-05		706	0.000333	0.000733	-0.00137	0.003333	0.002133	0.002733	-0.00043	-3.3e-05	0.000667		706	0.000233	0.003433	0.000833	0.000267	-0.00153	0.000967	0.0005	0	0		706	0.001533	0.001033	-0.00017	0.001467
707	0.0012	0.0008	0.0014	0.0029	0.0019	0.0023	0.0004	0.0014	0.0008			707	0.0002	0.0007	0.0005	0.0028	0.0035	0.003	0.0002	0.0005	0.0002		707	0.0002	0.0007	0.0004	0.004	0.0035	0.0037	0.0004	-0.0002	0.0001		707	0.000467	0.003967	0.001067	-0.00017	-0.00017	0.000433	-0.00123	-0.00083	-0.00033		707	0.002067	0.000467	0.001067	0.001433
708	0.0013	0.001	0.0017	0.001633	0.001733	0.001933	0.0014	0.0005	0.0009			708	0.0009	0.0013	0.0004	0.002133	0.002933	0.002533	0.000267	0.001667	0.000267		708	0.0012	0.0008	0.0009	0.003133	0.002233	0.003333	0.001267	6.67e-05	0.000767		708	-0.0002	0.0034	-0.0002	0.000833	0.000433	0.000633	0.0013	0.0009	0.0007		708	0.0019	0	0.0007	0.001333
709	0.0007	0.0005	0.0004	0.002	0.0018	0.0017	-0.0002	0.0002	0.0001			709	0.0003	0.0006	-0.0001	0.0019	0.003	0.0026	0.000367	0.000867	0.000667		709	0.0002	0.0008	-0.0004	0.0037	0.0031	0.0036	0.000367	0.000367	0.000367		709	6.67e-05	0.004267	0.000567	0.000633	3.33e-05	0.000633	0.0001	0.0009	0.0005		709	0.001967	0.000367	0.000667	0.001133
710	0.000133	0.001133	0.000633	0.001333	0.002233	0.002033	0.000233	0.000933	-6.7e-05			710	0.000733	-0.00017	0.000233	0.001133	0.002333	0.002833	0	0.0007	-0.0003		710	0.000533	0.000833	-0.00067	0.002833	0.002533	0.003733	-0.0005	-0.0006	0.0012		710	0.000533	0.003433	0.001433	3.33e-05	-0.00157	0.000933	-0.00013	-0.00023	-0.00053		710	0.002233	0.001333	0.000833	0.001133
711	0.000567	0.001367	0.001367	0.0018	0.0017	0.0013	0.000667	0.001067	0.000867			711	0.000767	0.000267	6.67e-05	0.0016	0.0027	0.0024	0.000633	0.001633	0.000433		711	0.000867	0.000767	0.000267	0.0031	0.003	0.0017	0.001333	3.33e-05	3.33e-05		711	0.0005	0.0037	0.0003	0.0002	0.0005	0.0014	0.000633	0.001333	0.000333		711	0.0017	0	0.0002	0.0014
712	0.000867	0.001567	0.001167	0.002033	0.002733	0.001733	0.000567	0.001167	0.000367			712	0.000467	0.000867	0.000467	0.002633	0.002933	0.002433	0.000333	-6.7e-05	0.000133		712	0.000467	0.001067	0.000167	0.002333	0.002833	0.003833	0.000333	-0.00047	-0.00077		712	0.000667	0.003767	0.000467	0.000367	-0.00023	0.000567	-0.00087	0.000633	0.000633		712	0.001667	6.67e-05	0.001767	0.001567
713	0.0006	0.001	0.0008	0.001	0.0018	0.0014	-0.0005	0.0007	0.0002			713	0.0001	0.0002	0.0007	0.0012	0.0019	0.002	0.001033	0.001533	0.000333		713	0.0002	0.0003	-0.0002	0.0027	0.0036	0.0021	0.000733	0.001033	0.000433		713	0	0.0036	-0.0003	0.000233	-6.7e-05	0.000633	0.001033	0.000233	0.000133		713	0.0019	0.0002	0.0011	0.001833
714	0.000333	0.000433	0.000133	0.0019	0.0029	0.0018	0.000833	0.000233	3.33e-05			714	0.000433	-6.7e-05	0.000533	0.0012	0.0023	0.0027	-0.0002	0.0002	0.0001		714	0.001233	0.000633	-0.00057	0.0029	0.0025	0.0026	0.0003	0	-0.0009		714	0	0.0036	0.0003	0.001367	-0.00013	0.001067	-0.00077	-0.00037	-0.00137		714	0.0013	0.0012	0.0005	0.001967
715	0.001167	0.000267	0.001967	0.0015	0.0021	0.0015	6.67e-05	0.000267	0.000667			715	0.000267	0.000767	0.000267	0.0014	0.0032	0.0033	-6.7e-05	0.000933	0.000233		715	0.000367	0.000367	0.000367	0.003	0.0044	0.0021	0.001133	0.000633	0.000733		715	0.000333	0.002933	-6.7e-05	0.000567	0.000267	0.000567	-0.00037	0.000433	-0.00027		715	0.001233	3.33e-05	0.000233	0.000767
716	0.000933	0.000733	0.000933	0.002333	0.002333	0.001933	0.000833	0.001333	0.000633			716	0.000733	0.000933	0.000533	0.001733	0.002433	0.003133	-0.00097	0.001133	-0.00067		716	0.000833	0.000433	0.000933	0.002533	0.002533	0.002433	-0.00047	-6.7e-05	-0.00077		716	6.67e-05	0.002967	-0.00023	-0.001	-0.0009	-0.0001	0.000467	0.000967	0.000167		716	0.001467	0.000967	0.000367	0.0002
717	0.000167	0.000767	0.000267	0.0012	0.0025	0.002	0.000167	0.001067	0.000467			717	0.001067	0.000867	0.001367	0.0011	0.0028	0.003	-0.00037	0.000733	-0.00027		717	0.000267	0.000667	0.000267	0.004	0.0035	0.0013	-0.00057	0.000433	0.000433		717	0.000733	0.003033	0.000233	-0.00087	-0.00047	-0.00057	-0.00037	3.33e-05	0.000233		717	0.002233	0.000333	0.000933	0.001133
718	0.0006	0.0007	0.0011	0.000433	0.001133	0.002133	0.0007	-0.0005	-0.0002			718	0.0006	0.0004	-0.0002	0.002433	0.002333	0.003233	0.0005	-0.0002	0.0008		718	0.0001	0	0.0002	0.004033	0.002533	0.002433	0.0002	0.0001	0.0002		718	6.67e-05	0.002967	0.000167	0.000367	0.000667	0.000167	-0.00053	0.000667	6.67e-05		718	0.001567	0.000467	0.000467	0.001567
719	0.0015	0.0014	0.0011	0.002833	0.002033	0.002633	0.0011	0.0006	0.0003			719	0.0011	0.0015	0.0008	0.002833	0.001533	0.001833	-0.00187	0.001433	-0.00057		719	0.001	0.001	0.0008	0.003333	0.002833	0.003433	0.001233	0.000733	0.000133		719	0.000733	0.002533	-0.00107	0.000333	0.000133	0.000133	0.000267	-0.00013	0.000267		719	0.002233	0.001033	0.000433	0.001433
720	0.001467	0.001167	0.001167	0.001967	0.001167	0.001867	0.001167	0.000867	6.67e-05			720	0.000967	0.001167	0.001267	0.002067	0.002167	0.002867	0.001	0.0004	-0.0004		720	0.001367	0.000567	0.001067	0.003667	0.002967	0.003667	0.0004	-0.0001	0.0005		720	0.000333	0.003933	3.33e-05	0.0007	0.0007	0.0007	3.33e-05	0.000233	-0.00067		720	0.001833	0.000933	0.001233	0.001
721	0.001567	0.000767	0.001667	-0.0001	0.0026	0.0015	0.000267	-0.00153	-0.00013			721	0.000767	0.000667	0.001067	0.002	0.0028	0.0027	3.33e-05	0.001233	0.000433		721	0.000467	0.001367	0.000167	0.0028	0.0037	0.003	-0.00037	0.000233	-0.00027		721	0.0007	0.0035	0.0007	-3.3e-05	-0.00013	6.67e-05	0.0002	0.0014	0.0001		721	0.0021	0.0009	0.0007	0.001067
722	0.0001	0.0008	0.001	0.001667	0.002967	0.002067	-0.0002	0.0002	0			722	0	0.0001	0.0005	0.002667	0.002567	0.002167	-0.0004	0.0013	0		722	0.0006	0.0003	0.0007	0.003567	0.003467	0.003267	-0.0004	-0.001	0.0003		722	0.0001	0.0034	0.0004	0.000867	-0.00033	6.67e-05	0.000133	0.000533	0.000633		722	0.0019	0.0009	0.0008	0.001567
723	0.0009	0.0013	0.0016	0.0014	0.0017	0.0019	0.001	-0.0002	0.0011			723	0.0011	0.0015	0.0015	0.0023	0.0021	0.002	-0.00077	0.001033	-0.00017		723	0.0018	0.001	0.0018	0.003	0.0031	0.0029	0.000133	-0.00077	-6.7e-05		723	0.000433	0.003233	-0.00017	-0.00057	0.000933	-0.00017	0.0013	0.0014	0.0003		723	0.002433	0.000933	0.000633	0.001133
724	0.000367	0.000567	0.000467	0.000267	0.001667	0.001267	0.000467	-0.00073	-0.00093			724	0.000567	0.000767	0.000167	0.000467	0.001867	0.001667	0.000567	0.000867	-0.00043		724	0.000367	0.000267	0.000467	0.003267	0.002167	0.002567	0.000467	-0.00023	-0.00073		724	0.0001	0.0025	-0.0002	0.000267	0.000467	0.000667	0.000433	0.000433	-0.00047		724	0.0009	0.0003	0.0009	0.001967
725	0.0008	0.0006	0.0008	0.0008	0.0026	0.0026	-0.0002	-0.0002	-0.0003			725	0.0002	0.0001	0.0004	0.0012	0.0023	0.0021	-0.00033	0.000867	-0.00083		725	0.0001	0.0004	-0.0002	0.004	0.002	0.0027	-0.00043	-0.00063	0.000267		725	-0.00057	0.002733	0.000433	-0.00067	-0.00087	-0.00017	0.0004	0.0011	-0.0003		725	0.001333	0.000833	0.000533	0.000533
726	-0.00027	0.001933	0.001233	0.0007	0.0022	0.0017	0.000433	-0.00047	0.000433			726	0.001733	0.000533	0.000333	0.002	0.0023	0.0015	-0.0003	-0.0001	-0.0004		726	0.000533	0.000233	0.000633	0.0024	0.0019	0.0034	-0.0002	0.0001	0.0005		726	-0.0002	0.0041	0.0005	0.000633	0.000633	-0.00077	0.000833	0.000633	3.33e-05		726	0.0015	0.0006	0.0006	0.001133
727	0.002167	0.001367	0.001967	0.001233	0.001833	0.002033	0.000967	0.000667	-3.3e-05			727	0.000867	0.001267	0.001167	0.001533	0.001833	0.001933	-0.00127	0.000733	-0.00147		727	0.000867	0.001867	0.001867	0.002633	0.002733	0.002533	0.000233	-0.00077	-0.00087		727	0.000267	0.003267	0.000267	0.000633	0.000733	-6.7e-05	6.67e-05	0.000567	-0.00033		727	0.001367	0.001867	0.001067	0.001833
728	0.001767	0.000467	0.002567	0.0009	0.001	0.0013	0.001167	0.000867	0.000167			728	0.000767	0.000967	0.000967	0.0015	0.003	0.0016	0.000167	6.67e-05	-0.00053		728	0.000767	0.001067	0.000567	0.0022	0.0029	0.0026	-0.00133	-0.00063	-0.00053		728	-0.00043	0.004167	0.000567	0.000133	0.000433	-0.00027	-0.00017	0.000233	-6.7e-05		728	0.001367	0.001767	0.000967	0.001133
729	0.000267	0.001467	0.000367	0.001367	0.001467	0.001167	0.001167	0.000367	-0.00013			729	0.000367	0.000367	0.000567	0.001267	0.002667	0.002267	6.67e-05	0.001367	0.000267		729	0.000567	6.67e-05	-3.3e-05	0.002967	0.002467	0.002067	-0.00073	0.000267	0.000667		729	0	0.003	-0.0005	0.000633	3.33e-05	0.000133	0.000233	3.33e-05	0.000933		729	0.0014	0.0004	0.0005	0.001033
730	0.001033	0.001733	0.001633	0.001667	0.002467	0.001967	0.000233	0.001033	0.000333			730	0.000833	0.001033	0.000833	0.002567	0.002067	0.002067	0.000233	3.33e-05	-0.00057		730	0.000733	0.001133	0.000633	0.003067	0.002867	0.002867	3.33e-05	0.000533	0.000833		730	-0.0001	0.003	-0.0003	-0.00027	0.000333	0.000133	0.0001	0.0013	0.0006		730	0.0019	0.0005	0.0008	0.001233
731	0.001267	6.67e-05	0.002467	0.001433	0.001933	0.001833	0.001567	0.000667	0.000467			731	0.001267	0.000667	0.001167	0.002433	0.001233	0.001733	-0.00017	0.000233	-0.00027		731	0.001467	0.001267	0.001067	0.002733	0.003033	0.001533	-0.00027	0.000233	0.000133		731	-0.00063	0.002967	0.000167	0.000967	0.000567	-0.00023	0.000333	0.000933	-0.00047		731	0.001667	0.000767	6.67e-05	0.001267
732	0.000967	0.000467	0.001667	0.0013	0.0022	0.002	0.000367	6.67e-05	0.000667			732	0.001267	0.000967	0.000967	0.0016	0.0026	0.0027	-3.3e-05	0.000867	-0.00063		732	0.000567	0.000867	0.000767	0.0038	0.0025	0.0025	-0.00043	0.000167	0.000167		732	0.000467	0.004267	-0.00053	0.0011	0.0018	0.001	0.000667	0.000267	-0.00043		732	0.001267	0.000467	-0.00023	0.0018
733	0.000867	0.001167	0.001667	0.001033	0.002133	0.001533	0.000167	-0.00023	0.000567			733	0.000667	0.000767	0.001067	0.002733	0.002233	0.002133	-0.0019	0.0001	-0.0012		733	0.000767	0.000167	0.000867	0.002833	0.002433	0.003433	-0.0014	-0.0003	0		733	0.000967	0.004567	0.000567	3.33e-05	0.001333	0.000233	0.000933	0.000833	-0.00027		733	0.002267	0.001067	0.001367	0.001133
734	-0.00017	0.001333	0.001633	0.0013	0.0035	0.0025	0.000733	0.000633	0.000333			734	0.000333	0.000233	0.000633	0.0026	0.002	0.0019	-0.00163	-0.00093	-0.00053		734	0.000133	-6.7e-05	-0.00037	0.0026	0.0039	0.0027	-0.00063	-0.00033	-0.00053		734	0.000367	0.003167	-0.00053	0.000867	0.000367	0.000467	0.001033	0.002133	-0.00037		734	0.001367	-0.00033	-0.00043	0.002467
735	0.001233	0.001033	0.001733	0.0014	0.003	0.0023	0.000333	0.000733	0.000533			735	0.000433	0.000833	0.000833	0.0016	0.0019	0.0024	-0.00137	0.000333	-0.00167		735	0.000333	0.000433	0.000233	0.0033	0.003	0.003	-0.00077	-0.00087	-0.00187		735	-3.3e-05	0.003167	0.000867	0.000833	0.000733	-0.00087	0.000733	-0.00027	-0.00127		735	0.002167	0.001067	-3.3e-05	0.001633
736	0.001467	0.001767	0.002667	0.001233	0.002733	0.001733	0.001367	0.000667	0.000467			736	0.001067	0.001067	0.001367	0.000633	0.002533	0.002533	-0.0012	-0.0004	-0.0014		736	0.001567	0.001367	0.000667	0.003033	0.003333	0.002733	-0.0002	-0.0008	-0.0001		736	0.000233	0.003733	0.001133	0.001133	0.000633	0.000833	0.0008	0.0007	-0.001		736	0.001933	0.001533	0.001033	0.002133
737	0.000533	0.001333	0.001233	0.001633	0.001633	0.002033	-0.00027	-6.7e-05	0.000433			737	0.000733	0.000133	0.000433	0.002533	0.002533	0.003133	-0.00077	-0.00067	-0.00137		737	0.000333	0.000333	0.000133	0.004033	0.003633	0.002933	0.000233	-6.7e-05	3.33e-05		737	0.0003	0.0027	0.0001	0.001767	0.000467	0.000267	-0.0002	0.0007	-0.0002		737	0.0015	0.0012	0.0009	0.000867
738	0.0021	0.0017	0.0021	0.000933	0.002133	0.000833	0.0005	0.0017	0.0002			738	0.0008	0.0005	0.0013	0.001433	0.001433	0.001233	0.000167	-0.00143	-0.00063		738	0.0015	0.001	-0.0016	0.002833	0.002833	0.001733	0.000267	0.000667	-0.00063		738	0.000667	0.003667	-0.00143	0.000833	0.001033	0.000433	0.0006	0.0011	-0.0007		738	0.002067	0.000767	-0.00023	0.001333
739	0.0022	0.0019	0.0017	0.0021	0.0028	0.0025	0.0009	0.0011	0.0019			739	0.0019	0.001	0.0014	0.0022	0.0043	0.0024	-0.00153	-0.00073	-0.00113		739	0.0005	0.0015	0.0001	0.0038	0.0035	0.003	-0.00013	-3.3e-05	-0.00073		739	0.0007	0.0032	0.0005	0.0006	0.0006	-0.0002	-0.00043	0.003267	-0.00013		739	0.0018	0.0014	0.0006	0.002
740	0.001167	0.000567	0.001167	0.001967	0.001667	0.001767	0.000467	0.001167	0.002067			740	0.001267	0.000867	0.000967	0.001667	0.002867	0.002767	-0.001	-0.001	-0.0008		740	0.000667	-3.3e-05	0.000767	0.002567	0.003567	0.003167	0.0009	-0.0001	-0.0006		740	-0.00037	0.003833	0.001033	0.000433	3.33e-05	3.33e-05	-0.0009	0.0008	-0.0006		740	0.001033	0.000833	0.000733	0.002833
741	0.0021	0.0012	0.0019	0.000667	0.002067	0.001567	0.0018	0.0013	-0.0004			741	0.0009	0.0013	0.0001	0.002667	0.002567	0.002367	-0.00073	-0.00043	-0.00053		741	-0.0002	0.0006	0.0006	0.003267	0.002267	0.002467	-0.00063	-0.00023	0.000667		741	0.000267	0.003567	-0.00043	0.0007	0.0002	0.0001	-0.00153	0.000967	0.000467		741	0.000367	0.000267	0.000267	-0.0007
742	0.0006	0.0012	-0.0012	0.002	0.0013	0.0013	-0.0007	-0.0012	-0.0005			742	0.0006	-0.0002	-0.0008	0.0027	0.0033	0.0034	-0.0017	-0.0006	-0.0006		742	-0.0013	-0.0001	-0.0009	0.0036	0.0036	0.0017	-0.0008	-0.0002	0.0002		742	0.0013	0.004	-0.0008	0.000367	0.001067	0.000467	0.000433	0.000633	-0.00297		742	0.0021	0.0016	0	0.001267
743	0.001167	0.001667	-3.3e-05	0.002433	0.002233	0.001733	-0.00083	-0.00013	6.67e-05			743	6.67e-05	-0.00073	0.000767	0.002533	0.002433	0.003133	-3.3e-05	-0.00103	-0.00053		743	-0.00283	0.000367	-0.00073	0.004033	0.003033	0.001333	-0.00083	0.000167	-0.00023		743	0.0025	0.005	0.0016	0.0004	0.0004	0.0001	0.000767	0.000667	-0.00123		743	0.0023	0.0022	0.0016	0.0021
744	0.001333	0.000233	0.001133	0.001667	0.001367	0.001867	0.001133	-0.00037	0.000633			744	0.001433	0.001233	0.000333	0.001467	0.000967	0.002067	-0.00013	-0.00053	-0.00043		744	-6.7e-05	0.000433	0.001033	0.002367	0.003767	0.001667	-0.00143	-0.00063	-0.00103		744	0.000167	0.003467	0.001167	0.000467	0.000267	-0.00043	0.000333	0.000233	0.000233		744	0.001767	0.002267	0.000967	0.000467
745	0.001133	0.000933	0.001333	0.0011	0.0016	0.0009	0.000333	0.000633	0.000333			745	0.000633	0.000633	-0.00017	0.002	0.0033	0.0033	6.67e-05	0.000267	-0.00103		745	0.000433	0.000133	-0.00037	0.0039	0.0022	0.0026	-0.00133	0.000167	0.000167		745	0.002367	0.004767	0.001067	0.000767	0.001167	0.001167	0.000533	0.000633	-0.00087		745	0.002267	0.001267	0.000967	0.001067
746	0.0017	0.0014	-0.0009	0.004567	0.001067	0.002367	-0.0024	-0.0008	-0.0014			746	0.0002	-0.0004	-0.0036	0.003667	0.004367	0.004467	6.67e-05	-0.00133	-3.3e-05		746	-0.0003	0.0003	-0.0025	0.005167	0.003467	0.001867	-0.00173	0.000967	-0.00033		746	0.001833	0.003733	-0.00047	-0.00037	-0.00047	0.000233	-0.0006	0.0019	-0.001		746	0.001133	0.001533	0.000333	0.001733
747	0.0013	0.0012	0.0011	0.002233	0.001733	0.001733	0.0005	0.0014	0.0002			747	0.0011	0.0016	0.0005	0.002633	0.002233	0.002533	-0.00073	-0.00143	-0.00163		747	-0.0007	0.0006	0.0007	0.003233	0.004433	0.001533	-0.00053	-0.00083	-0.00153		747	0.000133	0.002833	0.000533	0.0006	-0.0001	0.0005	0.0011	0.0009	-0.0004		747	0.001533	0.001933	0.000733	0.001
748	0.0013	0.0004	0.0018	0.0005	0.0019	0.0011	0.0002	0.0007	0.0005			748	0.0007	0.0013	0.0012	0.0022	0.0025	0.0024	-0.00023	0.000267	-0.00123		748	0.0001	0.0006	0.0005	0.002	0.0032	0.0028	-0.00113	-0.00073	0.000367		748	0.001167	0.004467	0.000967	0.0004	0.0019	0.0005	0.000167	0.001567	-0.00043		748	0.001567	0.001567	0.001167	0.0016
749	0.000967	0.000567	0.002067	0.001133	0.001933	0.002633	0.000467	-0.00063	-0.00053			749	0.000767	0.000467	0.000467	0.002433	0.002333	0.002833	-0.0009	0.0013	-0.001		749	0.000667	0.000367	-0.00043	0.003233	0.003433	0.003233	-0.0002	-0.0002	-0.0017		749	0.0016	0.0049	0.0012	0.0003	0.0009	0.0012	0.001233	0.002933	-6.7e-05		749	0.0027	0.0012	0.0015	0.0017
750	0.000533	0.001633	-0.00077	0.001267	0.001967	0.000367	-0.00137	-0.00137	0.000333			750	0.000933	0.000433	-0.00087	0.002367	0.002267	0.002667	0.0007	0.0007	0.0008		750	0.001633	-6.7e-05	-0.00047	0.004067	0.002867	0.001667	-0.0006	0.0006	-0.0008		750	0.001233	0.002933	0.000533	0.000367	0.001067	-0.00013	-6.7e-05	0.000733	-0.00017		750	0.001933	0.000333	0.000633	0.001967
751	3.33e-05	0.002733	-0.00097	0.003333	0.001033	0.000333	-0.00077	0.000133	0.000133			751	0.001733	0.001033	0.000433	0.003333	0.001233	0.002733	-0.00037	0.000433	-0.00107		751	-0.00107	0.000733	0.000333	0.003833	0.003933	0.000233	-0.00097	-0.00027	-0.00127		751	0.001467	0.004467	0.000967	0.0016	0.0013	0.0004	0.002467	0.000367	-0.00053		751	0.002467	0.001267	-0.00033	0.0015
752	0.0009	0.0013	0.0014	0.0023	0.0016	0.0025	0.0001	0.0006	-0.0001			752	0.0017	-0.0005	0.0014	0.003	0.0036	0.0038	-0.00053	0.001267	0.000967		752	0.0014	0.0017	0.0009	0.0039	0.0046	0.0027	-0.00043	-0.00093	-0.00063		752	-0.0005	0.0036	-0.0005	0.000633	0.000733	0.000733	0.001333	0.000333	-0.00097		752	0.0005	-0.0002	-0.0002	0.002333
753	0.000633	0.000733	0.000133	0.002167	0.002367	0.001367	-6.7e-05	-0.00057	0.000433			753	0.001033	0.000533	0.000733	0.002167	0.002967	0.002967	-0.00073	-3.3e-05	-0.00083		753	0.000433	0.001233	3.33e-05	0.002867	0.002467	0.002567	-0.00073	0.000967	-0.00173		753	-0.0004	0.0034	-0.0002	0.001	0.0013	0.0003	6.67e-05	-0.00033	-0.00133		753	0.001	0.0003	0.0001	0.0009
754	0.000167	0.001067	-0.00063	-6.7e-05	0.001733	0.000133	0.000367	-0.00133	-0.00043			754	0.000667	0.001367	-0.00013	0.000533	0.000533	0.002133	0.0001	0.0004	-0.0002		754	0.000667	0.000267	0.000567	0.003233	0.002633	0.003133	-0.0007	-0.0009	-0.0008		754	0.000933	0.003633	-0.00017	0.0009	0.001	0.0009	0.0003	0	0		754	0.001633	-0.00127	0.000233	0.0009
755	0.0018	0.002	0.0001	0.002533	0.001733	-0.00027	0.0005	-0.0004	0			755	0.0015	0.0014	0.0007	0.001933	0.001133	0.002433	0.0007	0.0029	-0.0006		755	-0.0009	0.0004	0.0007	0.004133	0.003233	0.002333	0.0002	0.0009	0.0005		755	0.001633	0.004433	0.001833	0.0003	0.0002	0.0009	-6.7e-05	0.000933	-0.00077		755	0.001233	0.000533	-0.00017	0.0019
756	0.000667	0.000567	0.001567	0.001867	0.001967	0.001367	0.000467	-0.00113	-0.00033			756	-0.00013	-0.00033	-0.00123	0.001467	0.001667	0.003267	0.000367	-0.00043	-0.00073		756	-0.00083	-0.00053	-0.00083	0.003667	0.002367	0.002467	-0.00053	-0.00093	-0.00053		756	0.0015	0.0033	0.0005	0.0004	0.0007	0.0003	0.000733	0.000833	0.000133		756	0.0014	0.0016	0.0009	0.0015
757	0.002167	0.000667	0.001667	0.0029	0.0026	0.0026	-0.00123	-0.00053	0.000167			757	0.001367	0.001367	0.000767	0.0028	0.0016	0.0019	-0.0001	-0.0022	-0.0004		757	-0.00103	-0.00023	-0.00063	0.0033	0.0034	0.0043	-0.0004	-0.0005	-0.0028		757	0.000633	0.004333	0.000633	0.000167	0.001267	-0.00043	0.0012	0.0013	-0.0002		757	0.002133	0.001233	0.001133	-0.00053
758	0.001133	0.001333	0.001733	0.003433	-6.7e-05	0.000833	-0.00037	0.000133	-0.00037			758	0.001033	-0.00037	-0.00037	0.002233	0.000133	0.001733	-0.0007	-0.0002	-0.0008		758	0.000833	0.000733	0.000333	0.003233	0.002033	0.001533	-0.0005	0.0003	-0.0001		758	-0.00023	0.002867	-0.00053	0.001567	0.000167	0.001667	-0.00027	0.001733	-0.00157		758	-0.00123	-0.00063	-0.00163	0.001467
759	0.000633	0.000633	0.001333	0.001433	0.001933	0.000233	-0.00047	0.000933	3.33e-05			759	0.001133	0.000833	-0.00017	0.001233	0.002233	0.002733	-0.0007	0.0004	-0.0011		759	-0.00027	-6.7e-05	-0.00047	0.002833	0.002433	0.002233	-0.0006	-0.0004	-0.0001		759	0.0003	0.0041	0	0.0005	0.0013	-0.0008	-0.00083	0.001167	-0.00073		759	0.0018	-0.0002	0.0003	0.0009
760	0.001067	0.001567	0.002067	0.0012	0.0012	0.0018	0.000167	0.001767	0.000567			760	0.001167	0.000567	0.001667	0.0025	0.0028	0.0026	-0.00063	-3.3e-05	-0.00153		760	0.001067	0.001767	-3.3e-05	0.0041	0.003	0.0033	-3.3e-05	6.67e-05	-3.3e-05		760	0.000567	0.002567	-3.3e-05	-0.0005	0.0001	-0.0013	0.000667	-0.00113	-0.00103		760	0.001467	0.001167	-0.00053	0.0007
761	0.000467	0.001867	0.001067	0.002367	0.001567	0.002167	0.000667	-0.00023	-0.00143			761	0.000267	0.000967	-0.00153	-0.00043	0.001867	0.001967	-0.00043	0.001367	-0.00033		761	0.000667	0.001167	-0.00043	0.003067	0.004067	0.001667	-0.00093	0.001267	-0.00043		761	0.001867	0.004067	0.000567	0.0007	0.0003	-0.0005	0.001567	0.001067	-0.00153		761	0.000667	-0.00053	-0.00063	0.0005
762	0.001267	0.001167	0.001367	0.002567	0.001067	0.000867	6.67e-05	-0.00013	-0.00073			762	0.000867	0.000767	0.000167	0.001067	0.002367	0.003267	-0.0001	0.0026	-0.0006		762	-0.00013	0.001267	0.000767	0.003667	0.001767	0.000467	0.0017	0.0014	-0.0007		762	0.0003	0.0042	0.0002	0.000467	0.001267	6.67e-05	0.000333	0.001233	-0.00097		762	0.002	0.0003	0	0.001167
763	0.0022	0.0011	0.0003	0.0015	0.0014	0.0012	0.0008	-0.0003	-0.0013			763	0.0007	0.0008	0.0004	0.0029	0.0027	0.0023	-0.0004	0.0007	-0.0001		763	-0.0004	-0.0007	-0.0003	0.0031	0.0019	0.0032	0.0002	0.0005	-0.0002		763	0.000133	0.003133	0.000333	0.0011	0.0005	0.0004	0.0012	0.0018	0.0002		763	0.001333	-0.00157	0.000533	0.0029
764	0.000267	0.001067	0.001267	0.0021	0.001	0.0021	-0.00133	-0.00083	-0.00143			764	6.67e-05	0.000167	-0.00193	0.0021	0.0019	0.0038	-0.00013	0.000167	-0.00033		764	-0.00043	-0.00103	-0.00053	0.0031	0.0038	0.0016	0.001067	-0.00113	0.000467		764	0.001067	0.004967	0.000167	0.000433	0.001533	-0.00017	0.000467	0.000967	-0.00203		764	0.001767	0.000667	0.000267	0.001433
765	0.000333	0.000733	3.33e-05	0.0015	0.0013	0.0005	-0.00157	-0.00087	0.000433			765	0.000433	0.000433	0.000233	0.0015	0.0019	0.0016	6.67e-05	0.000567	-0.00023		765	0.000433	0.000633	0.000133	0.0033	0.0031	0.0002	-0.00163	0.000567	-0.00193		765	0.001	0.0031	0.0005	0.002433	-0.00037	0.000833	0.0023	0.0004	0.0011		765	0.002	0.0016	0.0001	0.002233
766	0.001133	0.001733	0.001933	0.0028	0.0011	0.0023	-0.00017	0.000333	0.000833			766	0.001333	0.001133	0.002333	0.002	0.0026	0.0038	-0.00037	-0.00117	-0.00047		766	0.000433	0.001433	0.001833	0.0026	0.0024	0.0024	-0.00137	-0.00177	3.33e-05		766	-0.00053	0.002667	0.000767	0.000967	0.000167	-3.3e-05	0.002467	0.001667	-0.00073		766	0.000367	-0.00103	-0.00043	0.000167
767	0.001567	0.002367	0.001667	0.000933	0.002633	0.001733	-0.00083	-0.00013	-0.00153			767	-0.00103	0.001167	0.001667	0.003033	0.002933	0.003033	0.000167	6.67e-05	-0.00093		767	0.000167	0.001167	-3.3e-05	0.002533	0.003333	0.002333	-0.00093	-0.00033	-0.00143		767	0.000767	0.005867	0.000467	0.0005	0.0011	0.0007	-0.00037	0.000133	0.000333		767	0.002267	0.001267	0.000967	0.0018
768	-6.7e-05	0.001133	0.000333	0.0041	0.005	0.0024	0.001633	-0.00107	-0.00017			768	-0.00057	0.000133	-0.00257	0.0006	0.0051	0.0044	0.0013	0.0017	-0.0005		768	0.000333	-0.00037	-0.00097	0.0047	0.004	0.0058	0.0006	0.0005	-0.0003		768	0.0013	0.0037	0.0001	0.001167	-0.00173	0.000167	0.0009	0.0006	0		768	0.0023	-0.0004	-0.001	0.001267
769	0.000533	0.001033	0.001933	0.0013	0.0016	0.0012	-0.00037	-0.00027	0.000233			769	0.000833	0.000533	-0.00017	0.0022	0.003	0.0027	0.000633	3.33e-05	-0.00027		769	0.000133	0.000333	0.000133	0.0027	0.0038	0.0036	0.000333	-0.00037	-0.00017		769	-0.00033	0.002867	0.000167	0.001	-0.0009	-0.0004	0.000367	0.001367	-0.00103		769	0.001367	-0.00083	-0.00043	0.0009
770	0.001533	0.000933	0.001433	0.0028	0.0022	0.0011	3.33e-05	-0.00027	-0.00087			770	0.000233	0.001233	-6.7e-05	0.0022	0.002	0.0022	-0.00063	-0.00013	0.000767		770	0.000333	0.001333	3.33e-05	0.0027	0.0024	0.0027	-0.00043	-0.00123	-0.00133		770	0.0002	0.0033	0	0.000533	0.000733	0.000333	0.000467	0.001367	0.001267		770	0.002	0.0006	0.0004	0.001633
771	0.0005	-0.0008	0.0014	0.002167	0.002767	0.001767	0.0006	-0.0001	0			771	0.0013	0.0007	0.0003	0.003167	0.003467	0.003667	0.0004	0.0011	-0.0006		771	0.0009	0	0.0004	0.004267	0.003867	0.003367	0.0007	0.0007	-0.0001		771	-0.0002	0.0035	0.0006	-0.00057	-0.00037	-0.00187	0.000967	0.001767	0.000367		771	0.0014	0.0006	-0.0004	-0.00057
772	0.000867	6.67e-05	0.000367	0.003767	0.003167	0.001667	-0.00153	-0.00113	-0.00033			772	-0.00013	0.001067	-0.00193	0.001867	0.003867	0.004167	0.001033	-0.00017	-0.00337		772	0.000267	0.000267	-0.00073	0.004667	0.004367	0.004567	-0.00097	0.000833	-0.00237		772	0.000133	0.003033	0.000633	0.001567	-0.00033	0.000267	0.000167	0.000567	-0.00043		772	0.002733	-0.00067	0.000333	0.001167
773	0.0018	0.0012	0.0023	3.33e-05	0.001433	-0.00177	0.0011	-0.0008	-0.0008			773	-0.0009	0.0007	-0.0002	0.001133	0.003933	0.002833	3.33e-05	0.000433	-0.00197		773	-0.0009	0.0005	-0.0001	0.004233	0.000833	0.003133	0.001433	0.000233	-6.7e-05		773	0.0009	0.003	0.0004	0.000533	-0.00037	-0.00037	-0.00103	6.67e-05	-0.00133		773	0.0015	-0.0002	0.001	0.000833
774	0.0001	0.0006	0.0013	0.002233	0.002533	0.001133	-0.0004	-0.0013	-0.0013			774	0.0004	0	-0.0001	0.001433	0.002433	0.001933	-0.00123	0.000167	-0.00073		774	-0.0005	-0.0001	-0.0011	0.002833	0.002733	0.001633	-0.00083	-0.00053	0.000467		774	0.000267	0.003267	-0.00043	0.001067	0.001467	0.000567	-0.00063	0.000267	-0.00193		774	0.001067	-3.3e-05	-0.00083	0.000367
775	0.000633	0.001133	0.000533	0.0021	0.0027	0.0022	-0.00077	-0.00077	-0.00087			775	3.33e-05	3.33e-05	0.000933	0.0026	0.0024	0.0033	-0.00103	0.000767	-0.00103		775	3.33e-05	0.000533	-0.00057	0.0033	0.0034	0.0037	-0.00023	-0.00023	-0.00183		775	0.0012	0.0029	0.0001	0.001167	0.001567	0.000767	0.0006	-0.0003	-0.0002		775	0.0014	0.0012	0.0009	0.001967
776	0.0008	0.0006	0.0002	0.0029	0.003	0.0008	-0.0004	-0.001	0.0001			776	0.0003	0.0001	-0.0001	0.0015	0.0039	0.0031	0.000833	-0.00177	-0.00067		776	-0.0015	0	-0.0012	0.0029	0.0034	0.0033	0.000233	3.33e-05	-0.00157		776	0.000767	0.003267	6.67e-05	0.0021	0.0007	0.0004	-3.3e-05	0.001267	6.67e-05		776	0.000767	-3.3e-05	0.000167	0.0004
777	0.000733	-0.00067	-0.00067	0.001467	0.001667	0.001167	0.000133	0.000133	-0.00167			777	-0.00027	0.000233	-6.7e-05	0.000967	0.002767	0.002267	-3.3e-05	-0.00053	-0.00063		777	-0.00067	0.000433	0.001133	0.002967	0.002567	0.003767	-0.00063	6.67e-05	0.000267		777	0.001367	0.004567	0.001267	0.0006	0.0005	-0.0005	-0.00047	0.000833	-6.7e-05		777	0.002467	0.002467	0.003367	0.0016
778	0.0008	0.0013	0.0017	0.001267	0.001267	0.001567	-0.0001	-0.001	0.0014			778	0.0011	0.0015	0.0013	0.001767	0.002667	0.002467	-0.00057	0.000633	-0.00087		778	0.0013	0.0011	0.0011	0.002667	0.003067	0.003067	-0.00097	-0.00127	0.001033		778	-0.0005	0.0029	0.0002	-0.00083	0.001067	-0.00033	0.000533	0.001733	0.000833		778	0.0008	-0.0001	0.0013	0.001667
779	0.000633	-6.7e-05	0.000333	0.002267	0.002667	0.001267	-0.00107	0.000133	-0.00167			779	0.000333	3.33e-05	-0.00057	0.002867	0.002767	0.003067	-0.00057	0.000533	0.000833		779	0.001133	-0.00087	0.000433	0.002267	0.003067	0.003167	-0.00017	-0.00047	-0.00287		779	0.001467	0.003367	0.000367	-0.00087	3.33e-05	0.000333	-0.0013	-0.0008	-0.0005		779	0.002567	0.002567	0.001467	0.000633
780	-3.3e-05	0.001167	0.001567	0.001033	0.001033	0.000733	-0.00023	-0.00043	-0.00103			780	0.000167	-0.00013	6.67e-05	0.000133	0.002633	0.001633	-0.00077	-0.00077	-0.00157		780	-0.00123	-0.00013	0.000167	0.003733	0.002533	0.001433	-0.00077	0.001233	-0.00167		780	0.001433	0.004033	0.001933	-3.3e-05	0.000667	6.67e-05	0.001933	0.001333	-0.00027		780	0.001533	0.001133	0.001133	0.000367
781	0.000767	0.002067	0.002067	0.002167	0.001667	0.001767	0.000167	0.000467	-0.00043			781	0.001367	0.001067	-0.00073	0.002367	0.001267	0.002467	0.0007	-0.0007	-0.0009		781	0.000367	0.000367	0.000767	0.002967	0.002567	0.002167	0	-0.0006	-0.0008		781	-0.0001	0.0045	0	-6.7e-05	0.000633	0.000333	6.67e-05	0.001067	0.000567		781	0.002	0.0005	0.0002	0.001233
782	0.0003	0.0013	0.0009	0.003167	0.004467	0.003467	-0.0002	-0.0023	-0.0015			782	0.0017	0	-0.0009	0.004367	0.003567	0.005667	0.002733	0.003233	0.002433		782	0	-0.0014	0.0006	0.002967	0.005167	0.004267	0.001933	0.001833	-0.00287		782	0.001167	0.001867	-0.00083	0.000733	-0.00027	-0.00107	-0.00043	-0.00103	-0.00023		782	0.001567	0.001267	0.000867	0.000533
783	0.000633	0.000533	0.001233	0.004333	0.004933	0.001233	-0.00037	-0.00047	-0.00057			783	0.000633	0.000833	3.33e-05	0.002733	0.003033	0.004933	0.001333	0.001233	0.001533		783	-0.00057	-0.00137	0.001033	0.003933	0.003633	0.003833	0.001033	0.001433	-0.00017		783	0.001633	0.003533	0.001133	0.000533	-0.00037	3.33e-05	0.0006	0.0007	0.0008		783	0.002733	0.001533	0.000933	0.001333
784	0.000567	0.001167	0.001067	0.001667	0.001667	0.002267	-0.00043	-0.00033	-0.00023			784	0.000667	0.000367	0.001167	0.002467	0.002667	0.002467	-0.0006	-0.0001	0		784	0.000267	6.67e-05	-0.00043	0.002667	0.002467	0.003367	0.0009	0.0002	-0.0007		784	0.001033	0.003233	-0.00017	-0.00043	0.000167	6.67e-05	-0.0003	-0.0001	-0.001		784	0.001433	0.000833	0.000533	0.002267
785	0.000733	-0.00067	-0.00157	0.0008	0.0039	0.0044	0.000333	-0.00117	-0.00037			785	0.001933	-0.00027	0.001633	0.0043	0.0029	0.0045	-0.0018	0.0005	-0.0011		785	0.000233	0.000433	0.000633	0.005	0.0032	0.005	-0.0004	-0.0002	-0.0027		785	0.0003	0.0017	-0.003	-0.0029	0.0022	0.0001	-0.0013	-0.0013	-0.0022		785	0.0007	0.0016	0.0013	0.0011
786	0.002067	0.002267	0.001067	0.0014	0.0032	0.0032	0.001167	0.000367	-0.00023			786	0.001967	0.000567	0.001767	0.0033	0.0038	0.0031	0.001	0.0007	0.0005		786	0.000267	0.000467	0.001167	0.0025	0.004	0.0035	0.0006	0.0007	-0.0006		786	0.000233	0.003133	-0.00347	0.000833	0.001133	0.000833	-0.00157	-0.00107	-0.00177		786	0.002233	0.000733	0.000433	0.001733
787	0.001167	0.001067	0.001567	0.001833	0.002133	0.002233	-0.00023	-0.00013	-0.00033			787	0.000567	-0.00023	-0.00033	0.002433	0.001833	0.001433	0.001633	0.000833	0.000133		787	-0.00193	-0.00043	-0.00103	0.002433	0.002233	0.001733	0.000433	-0.00147	0.000733		787	0.0001	0.0033	-0.0023	0.0002	0.0015	0.0009	0.000467	0.000267	-0.00013		787	0.0012	0.0006	0.0014	0.0031
788	0.0008	0.001	0.0015	0.0019	0.0017	0.0012	-0.001	-0.0004	-0.0003			788	0.0004	0	0.0005	0.002	0.0031	0.0022	-0.00057	-0.00067	-0.00127		788	0.0003	-0.0011	-0.0004	0.003	0.0025	0.0031	-0.00087	-0.00177	-0.00177		788	0.000433	0.004033	0.000933	0.002067	0.000867	0.000467	0.0013	0.0012	0.0003		788	0.001733	0.000733	0.000533	0.001467
789	0.002667	0.003467	0.003267	0.000967	0.001167	0.002767	0.002667	-0.00093	0.001967			789	0.002367	0.003867	0.002567	0.001167	0.001867	0.002667	-0.00037	0.000433	-0.00077		789	0.002367	0.002667	0.001467	0.002867	0.002267	0.002167	0.000533	-0.00127	-0.00587		789	0.0026	0.0062	-0.001	-0.00377	3.33e-05	3.33e-05	-0.0023	-0.0005	-0.0006		789	0.0001	0.003	0.0011	0.000633
790	0.004667	0.005367	0.004367	0.0012	0.0064	0.0026	0.002067	0.002267	-3.3e-05			790	0.003167	0.002767	0.003367	0.0062	0.0018	0.0065	0.000933	0.000533	0.001033		790	0.000267	0.001067	0.005867	0.0044	0.0072	0.004	0.002633	-0.00037	-0.00247		790	0.0002	0.0061	-0.0015	-0.0012	0.003	0.0014	-0.00103	-0.00113	-0.00223		790	0.0023	0.0027	0.0016	0.0018
791	0.001033	0.000533	0.001233	0.0005	0.0016	0.0028	0.001333	0.001233	-0.00067			791	0.001133	0.000633	0.001033	0.0008	0.0021	0.0022	-0.0008	-0.001	-0.0015		791	0.000233	-0.00047	0.001033	0.0036	0.003	0.0017	-0.0001	-0.0002	-0.0008		791	0.000267	0.003167	-0.00053	0.000133	-0.00047	0.000433	0.001333	0.000733	0.001833		791	0.001567	0.000767	0.000567	0.002033
792	0.001633	0.000433	0.001333	0.001233	0.002133	0.002533	-0.00097	-0.00037	-6.7e-05			792	3.33e-05	0.002333	0.000833	0.001033	0.004333	0.001833	0.000867	-0.00073	0.000267		792	3.33e-05	-0.00027	-0.00017	0.003933	0.003333	0.002833	0.000167	-0.00013	-0.00033		792	-3.3e-05	0.002867	-0.00083	0.002633	0.000733	0.000633	-0.00033	-0.00023	0.000967		792	0.001067	-0.00013	0.001367	0.001033
793	0.001867	0.002367	0.003967	0.003367	0.004567	0.002967	0.003667	0.002567	0.003267			793	0.001367	0.004567	0.004167	0.004767	0.004067	0.005167	-0.00043	0.001267	-0.00063		793	0.003467	0.003767	0.003167	0.006967	0.006067	0.005267	-0.00033	-0.00253	-0.00703		793	0.003433	0.006033	-0.00267	-0.00053	0.000467	-0.00193	-0.00153	0.000467	-0.00043		793	0.002133	0.004733	0.002133	0.002167
794	0.002667	0.001567	0.003267	0.0017	0.0028	0.0005	0.000267	-0.00013	0.000767			794	0.001967	0.001767	0.000967	0.0013	0.0011	0.0022	-0.00067	-0.00137	-0.00117		794	0.001567	0.001867	0.002467	0.0034	0.0035	0.0024	-0.00037	-0.00047	-0.00147		794	0.000133	0.003733	-0.00227	0.0015	0.0008	0.0012	-0.00203	-0.00063	-0.00143		794	0.002633	0.002133	0.001033	0.0012
795	0.001967	0.001767	0.003167	0.002267	-0.00013	0.000967	-0.00013	-0.00113	-3.3e-05			795	0.002667	-0.00043	0.000467	-0.00033	-0.00033	0.001967	0.001567	-0.00053	-0.00223		795	-0.00163	-0.00043	0.001467	-0.00113	0.003267	0.002767	-0.00313	0.000667	0.001167		795	0.001067	0.001867	-0.00143	0.0016	0.0003	0.0021	-0.00067	0.000533	-0.00077		795	0.002867	0.002767	0.001867	-0.0001
796	0.0007	0.0018	0.0003	0.000967	0.002067	0.001067	0.0001	-0.0001	-0.0004			796	0.0004	0.001	0.0015	0.000267	0.002367	0.002167	-0.00093	-0.00053	-0.00053		796	0.0005	0.0002	0	0.002167	0.003467	0.002967	-0.00033	-0.00083	-0.00103		796	0.001533	0.005133	0.000733	0.0008	0.0007	0.0001	0	-0.0001	-0.0006		796	0.002733	0.001033	0.002633	0.0012
797	0.0013	0.0015	0.0016	0.002767	0.002867	0.002467	0.0014	0.0003	0.0003			797	0.0007	0.001	0.0007	0.002867	0.002467	0.003167	-0.00017	0.001033	0.000633		797	-0.0002	0.001	0.0003	0.002667	0.002167	0.003667	0.000933	0.000633	-0.00027		797	0.0006	0.0022	0.0009	0.001967	0.000667	0.000667	0.0002	-0.0007	-0.0005		797	0.0016	0.001	0.0007	0.002167
798	0.000267	0.002467	0.003667	0.0037	0.0021	0.0015	0.000367	-0.00033	0.000967			798	0.001567	0.001167	-0.00033	0.0033	0.0016	0.0016	-0.00097	-0.00077	-0.00237		798	-0.00023	-0.00073	0.002267	0.0036	0.0043	0.0042	0.001133	0.000533	-0.00227		798	-0.00067	0.003433	-0.00117	0.000267	-0.00033	-0.00013	0.001	0.0024	-0.0001		798	-6.7e-05	0.001333	-6.7e-05	0.001067
799	0.0019	0.0027	0.0021	0.001	0.0005	0	-0.0001	0.0007	0.0008			799	0.0007	-0.0003	0.0005	0.0012	0.0007	0.0018	-0.0017	-0.0007	-0.0015		799	-0.0009	0.0013	0.0006	0.0007	0.0011	0.0027	0.0004	-0.0008	-0.0023		799	0.0004	0.0035	-0.0003	0.000767	-0.00113	6.67e-05	0.000433	0.000333	-0.00107		799	0.0017	0.0014	-0.0004	0.001867
800	0.000767	0.001967	0.002867	0.003167	0.002967	0.002267	-3.3e-05	0.000967	0.000667			800	0.001467	0.001467	0.001767	0.002767	0.003567	0.001067	-0.0004	-0.0005	-0.0016		800	0.001167	-3.3e-05	6.67e-05	0.003867	0.003967	0.004967	-0.0011	-0.0004	-0.0012		800	0.000867	0.003567	-0.00013	0.0004	0.0017	-0.0013	0.000333	0.001433	0.000933		800	0.000767	0.000467	0.000667	0.0017
801	0.0023	0.0024	0.0038	0.001533	0.002633	0.000833	0.0018	0.0014	0.0006			801	0.0019	0.0026	0.002	0.002233	0.002233	0.001833	0.000167	-0.00163	-0.00093		801	0.0012	0.0032	0.0022	0.002533	0.004133	0.003833	-0.00023	-0.00083	-0.00123		801	0.000433	0.003933	-0.00097	-0.00073	-0.00033	-0.00243	0.000533	0.000533	-0.00017		801	0.001533	0.000933	0.001433	0.000867
802	0.0014	0.0007	0.0011	0.0016	0.0007	0.0024	0.0001	0.0007	0.0012			802	0.0021	0.0004	-0.0006	0.0016	0.0023	0.0027	6.67e-05	-0.00133	-0.00073		802	-0.0001	0.0006	-0.0002	0.0042	0.0025	0.0032	-0.00093	0.000367	6.67e-05		802	0.000667	0.003267	6.67e-05	0.000733	0.000633	-0.00087	-0.00037	3.33e-05	-0.00017		802	0.000267	0.002667	0.001367	0.001533
803	0.0023	0.0014	0.0012	0.003833	0.004033	0.001833	-0.0001	0.0007	0.0021			803	0.0007	0.0014	0.0017	0.003133	0.002833	0.002633	-0.0002	0.0012	-0.0002		803	0.0018	0.0004	0.0001	0.002833	0.002433	0.003433	-0.0003	0.0004	0.0008		803	-0.0005	0.0043	0.0004	0.001533	3.33e-05	-0.00157	0.0009	0.0009	0.0011		803	0.0015	0.0011	0.0008	0.002133
804	0.001333	0.001733	0.001933	-0.00013	0.002467	0.002067	0.000333	0.000233	0.000133			804	0.000433	0.000633	0.001233	0.002267	0.002867	0.002667	0.000733	-0.00017	-6.7e-05		804	0.001333	0.001933	0.000933	0.002167	0.002767	0.002667	-0.00137	-0.00127	-0.00117		804	0.000233	0.003933	0.000233	-0.0002	-0.0001	-0.0008	-6.7e-05	0.001633	0.000833		804	0.001233	0.001033	0.000933	0.0013
805	0.001167	0.001567	0.001467	0.001867	0.002567	0.001467	0.001467	-0.00063	0.000267			805	0.000967	0.001067	-0.00063	0.003167	0.001067	0.002467	-0.0001	-0.0005	-0.0005		805	0.000667	-0.00023	0.001067	0.003367	0.003767	0.003467	-0.0002	-0.0012	0.0004		805	0.000233	0.004733	-0.00017	0.0006	0.0001	-0.0001	-0.0002	-0.0015	-0.0017		805	0.001033	0.000133	-6.7e-05	0.0027
806	0.0013	0.0025	0.0031	-0.00023	0.003567	0.001567	0.0017	0.0014	-0.0007			806	0.0015	-0.0006	0.0011	-3.3e-05	0.001267	0.001967	0.000167	-0.00013	-0.00063		806	0.0011	0.0008	0.0011	0.002467	0.002367	0.002567	0.000467	-0.00123	-0.00043		806	0.0008	0.0034	0.0002	0.0008	0.0013	0.0003	-0.0004	0.0001	-0.0007		806	0.0024	0.0008	-0.0003	0.0008
807	-6.7e-05	0.002333	0.001433	0.000733	0.001933	0.000833	-0.00047	-6.7e-05	-0.00047			807	0.001333	-0.00017	0.001033	-0.00187	0.002033	0.001933	0.000367	0.000367	-0.00063		807	0.000733	-0.00037	0.000233	0.002733	3.33e-05	0.002033	-0.00093	-0.00013	-0.00033		807	0.000567	0.003967	0.000367	0.000533	0.001133	0.001433	-0.0008	0.0007	-0.0007		807	0.000967	0.000967	-0.00083	0.002633
808	0.0025	0.0014	0.0018	0.000333	0.001733	0.002633	0.0014	0.0007	0.001			808	0.0017	0.0004	0.0017	0.002233	0.004133	0.002233	-0.00083	0.000367	-0.00033		808	-0.0012	-0.0002	0	0.004433	0.005433	0.003333	-0.00183	-0.00053	-0.00093		808	-0.00033	0.002867	-0.00083	-6.7e-05	0.000233	0.000633	-3.3e-05	-0.00153	-0.00143		808	-0.00223	0.000167	-0.00143	0.002733
809	0.002233	0.001933	0.002733	-0.00077	0.002233	0.002233	0.001333	0.002433	0.001133			809	0.001633	0.003633	0.002033	0.002633	0.002033	0.004733	0.0006	-0.0009	-0.0018		809	-0.00307	-0.00087	-0.00027	0.003133	0.003833	0.003333	-0.0006	-0.0005	-0.0001		809	0.0001	0.0033	-0.0014	0	-0.0003	-0.0001	0.000967	0.001167	-0.00103		809	-0.0012	-0.0001	-0.0036	0.0009
810	0.002467	0.001367	0.000867	0.001933	0.001733	0.001533	0.001067	0.000567	6.67e-05			810	0.001967	0.001167	0.000967	0.001933	0.002333	0.000333	0.000667	0.000267	-0.00013		810	0.001567	0.002667	0.000367	0.001533	0.002533	0.001533	-0.00023	-0.00013	0.001967		810	0.0007	0.004	0.0006	0	-0.0005	-0.0005	0	-0.0001	-0.0004		810	0.0026	0.0015	0.0007	0.0013
811	0.0014	0.001	0.0026	-0.0006	0.0018	-0.0001	-0.0006	0.0008	0.0014			811	0.0011	0.0009	0.0018	0.0009	0.0032	0.0028	0	0.0004	-0.0016		811	0.0018	0.002	0.0017	0.0043	0.0032	0.0025	-0.0001	-0.0022	0.0006		811	-0.00043	0.004067	0.001567	0.001333	-0.00027	0.000333	-0.00083	-0.00103	-0.00053		811	-0.00033	0.002667	-0.00043	0.001333
812	-0.00127	0.000933	0.001333	-0.00177	0.003033	0.001733	-0.00347	-0.00147	0.000733			812	0.000733	0.000433	-0.00077	0.003633	0.002333	0.002233	0.001367	0.001667	0.000167		812	-0.00297	-0.00167	-0.00127	0.003433	0.003933	0.001033	-0.00013	-0.00103	0.001267		812	-0.00197	0.001633	-0.00117	-0.0001	-0.0019	0.0005	0.000767	0.000467	0.001467		812	-0.00287	0.000133	-0.00187	0.0029
813	0.000867	0.002567	0.001267	-0.00023	0.002367	0.001367	-0.00053	0.000267	-0.00053			813	-0.00023	0.000567	0.000567	0.000867	0.002167	0.002067	-0.0003	-0.0016	-0.0014		813	0.001167	0.000567	6.67e-05	0.001967	0.003667	0.004267	0.0002	-0.0003	0.0006		813	-3.3e-05	0.004067	0.000167	-0.00013	0.001867	0.001267	0.000167	-0.00043	0.000267		813	0.001667	0.001167	0.001367	0.002067
814	0.0007	-0.0007	0.0018	0.001567	0.001367	0.001667	0.0005	0.0003	0.001			814	0.0007	0.001	0.0014	0.000367	0.003467	0.003767	-0.0009	-0.0001	-0.0028		814	0.0006	0.0002	0.0005	0.003067	0.003867	0.002767	-0.0005	-0.0015	-0.0014		814	0.000433	0.002533	0.001833	0.000433	0.000933	0.000333	-0.00103	0.000367	-0.00173		814	0.003033	0.000633	0.001133	0.001033
815	-0.0033	0.0028	-0.0007	-0.0018	0.0029	0.0019	-0.0002	-0.0004	0.001			815	0.0005	-0.0004	0.0017	0.0003	0.0033	0.0015	-0.00013	0.001267	-0.00153		815	-0.0007	0.0026	0.0001	0.0069	0.0032	0.0003	-0.00043	-0.00563	0.001467		815	-0.00097	0.003333	3.33e-05	-0.00187	-0.00017	-0.00067	-0.00107	3.33e-05	-0.00147		815	-0.00247	-0.00217	-0.00057	0.000733
816	0.0002	0.0014	0.0003	-0.00117	0.001833	0.002233	-0.001	0.0002	0.0005			816	0.0011	0.0022	0.0018	0.001333	0.002133	0.001733	0.000467	0.001367	0.000467		816	-0.0012	0.0002	0.0001	0.002433	0.002533	0.002433	-0.00223	-0.00043	0.000767		816	0.001433	0.003933	0.001933	-0.0007	0.0011	-0.0008	0.000367	0.001967	-0.00033		816	0.002133	0.001733	0.001133	0.0002
817	0.000567	0.001867	0.002067	0.001533	0.003233	0.001733	0.000767	0.001267	0.000467			817	0.000467	0.002267	0.000367	0.001733	0.002733	0.002433	-0.00067	-6.7e-05	0.000833		817	0.000767	0.002167	0.000567	0.004033	0.003333	0.002633	0.000733	-0.00067	0.000633		817	0.001333	0.003733	0.001233	-0.00017	0.000233	0.000433	6.67e-05	0.000767	-0.00123		817	0.002133	0.000633	-0.00047	0.001333
818	0.0037	0.0002	0.0012	0.002467	0.001367	0.002467	-0.0005	-0.0025	-0.0002			818	0.0018	0.0013	0.0007	0.002267	0.002067	0.002067	0.001467	0.001467	6.67e-05		818	-0.0002	0.0005	0.0007	0.004467	0.001867	0.004167	0.002267	-0.00403	0.001567		818	0.000433	0.005133	-0.00017	0.0023	0.0011	0.0005	-0.0037	-0.0004	-0.0028		818	0.002333	0.001533	0.000333	0.0015
819	0	0.001	-0.0001	0.0011	0.0037	0.002	-0.001	-0.0014	-0.0003			819	0.0003	0.001	0.0015	0.0026	0.0035	0.003	-0.0004	0.0011	-0.0023		819	-0.0012	-0.0003	0.0001	0.004	0.0035	0.0036	0.0008	-0.0019	-0.0005		819	-0.0004	0.0037	0.0005	-0.00063	0.001567	-0.00053	-0.0007	0.0003	-0.0009		819	-0.0003	-0.0003	0	0.000267
820	0.000967	0.001067	0.000667	6.67e-05	0.001267	0.001167	0.000967	0.000367	-0.00043			820	0.000667	0.000867	0.000667	0.001767	0.001667	0.001367	-0.00127	3.33e-05	-0.00037		820	0.000967	-3.3e-05	0.000167	0.002167	0.001767	0.003267	-0.00137	0.000133	-0.00037		820	0.000733	0.003533	0.000833	0.000367	0.001567	-0.00043	-0.00063	0.001367	-0.00033		820	0.001433	0.001433	-6.7e-05	0.001367
821	0.0006	0	0.001	0.001833	0.001533	0.002133	-0.0006	-0.0005	-0.0008			821	0.0004	0.0002	-0.0002	0.002033	0.001933	0.002133	0.0004	0.0009	-0.0002		821	0.0005	-0.0005	0.0003	0.003333	0.001933	0.003533	0.0001	-0.0005	-0.0001		821	0.000467	0.002867	-3.3e-05	0.000467	-3.3e-05	0.001167	-0.00083	-3.3e-05	-3.3e-05		821	0.002267	0.000967	0.000367	0.001367
822	-0.00153	0.000767	0.000267	0.0007	0.0018	0.0001	-0.00153	-0.00143	-0.00193			822	-0.00103	-0.00143	-0.00133	-0.0001	0.0033	0.0016	-0.00047	-0.00087	-0.00277		822	-0.00013	-0.00233	-0.00033	0.0023	0.0009	0.0024	-0.00017	-0.00117	0.000633		822	-3.3e-05	0.003667	0.000267	0.0017	0.0016	-0.0003	0.000433	0.000933	-0.00147		822	0.001467	0.000967	0.001667	0.0009
823	0.001267	0.001867	6.67e-05	0.002133	0.002333	0.000133	-3.3e-05	0.000267	-3.3e-05			823	0.001067	0.001167	0.001567	0.002033	0.003033	0.003933	-0.0016	0.001	-0.0028		823	0.001467	0.000467	0.000767	0.001533	0.003433	0.002633	-0.0006	-0.0006	-0.0008		823	0.000167	0.003767	0.001267	0.001167	0.001167	0.001767	6.67e-05	0.000567	-0.00163		823	0.002667	0.001667	0.000667	0.002267
824	-3.3e-05	0.000567	0.000467	0.001733	0.001333	0.001333	0.000167	-3.3e-05	-0.00053			824	0.000467	0.000567	0.000567	0.002533	0.002333	0.002333	0.000267	0.000567	-0.00033		824	-0.00033	-0.00043	-0.00033	0.003333	0.002933	0.001233	0.000467	0.000367	-3.3e-05		824	0.0002	0.0032	0.0004	0.000333	-0.00027	0.000733	0.000233	0.001533	-0.00097		824	0.002	0.0014	0.0008	0.001533
825	0.0004	0.0004	0.0011	0.001133	0.000833	0.001133	-0.0003	-0.0005	-0.0005			825	0.0004	0.0008	0.0004	0.002333	0.001433	0.002533	0.0004	0.0006	0.0006		825	-0.0004	-0.0001	-0.0005	0.003033	0.003233	0.003233	-0.0003	-0.0011	-0.0003		825	-0.00037	0.003433	0.000333	6.67e-05	6.67e-05	-0.00073	0.0006	0.001	-0.001		825	0.001133	-0.00057	0.000933	0.000367
826	0.000233	0.001433	0.001433	0.001367	0.001167	0.001367	0.000533	-0.00047	0.000233			826	0.000833	0.001333	0.001633	0.000767	0.003267	0.003167	0.000267	-3.3e-05	-0.00133		826	0.000733	0.000633	0.000433	0.002967	0.002767	0.002967	-0.00113	-0.00063	-0.00063		826	0.001133	0.002633	-0.00107	-0.0011	0.0014	-0.0002	0.000567	0.000267	-0.00053		826	0.001433	0.000433	-0.00017	0.0009
827	0.0008	0.0013	0.0028	0.0004	0.0025	0.0006	0.0009	0.0006	0.0012			827	0.0021	0.001	0.0012	0.0008	0.0023	0.0023	-6.7e-05	0.000533	-0.00077		827	0.0016	0.0015	0.0021	0.0034	0.0037	0.0021	-0.00117	-0.00157	-0.00087		827	0.000333	0.005533	0.001033	0.000733	0.001233	0.000633	0.0007	0.0006	-0.0014		827	0.001633	0.000433	0.000833	0.002933
828	-0.0014	0.0008	0.0007	0.000333	-6.7e-05	-0.00117	-0.0006	-0.0001	0.0005			828	0.0005	0.0009	0.0005	-6.7e-05	0.001033	0.002833	6.67e-05	0.000167	-0.00193		828	-0.0001	0.0001	0.0007	0.001433	0.001633	0.002433	-0.00043	0.001167	-0.00043		828	6.67e-05	0.003567	0.000867	-0.00047	0.001833	-0.00017	-0.00103	0.002267	-3.3e-05		828	0.002067	0.000767	0.000967	0.002033
829	-0.0006	0.0011	0.0012	0.002067	0.003367	0.002467	-0.0016	-0.0006	-0.0002			829	0.0002	0.0021	0.002	0.001867	0.003367	0.004467	-0.0008	-0.0011	-0.0033		829	0.0001	0.0002	0.0003	0.002667	0.002867	0.003767	-0.0007	-0.0008	-0.0013		829	0.0006	0.0042	-0.0008	0.001567	0.000467	0.000967	-0.0008	0.0026	-0.0006		829	0.0012	0.0018	0.0006	0.000967
830	0.0011	0.0023	0.0002	0.001867	0.002767	0.001667	-0.0003	0	-0.0023			830	0.0021	0.0003	0.0004	0.001167	0.001767	0.002367	-0.00013	0.000567	-0.00023		830	-0.0001	0	0.0019	0.002967	0.002967	0.003667	0.000367	-0.00073	0.001267		830	0.000567	0.005067	0.000167	-0.00013	-0.00143	-0.00173	-0.0006	-0.0011	0.0002		830	-0.00023	0.002167	-3.3e-05	0.000867
831	0.002167	0.001367	0.002467	0.0011	0.0009	0.0014	-0.00093	-0.00133	-0.00033			831	0.001167	0.000567	0.001667	0.0011	0.0028	0.0013	-0.00167	0.000633	-0.00127		831	0.000367	-0.00093	-0.00063	0.0027	0.0035	0.0026	-0.00127	-0.00157	-0.00087		831	0.0017	0.004	0.0002	0.000267	0.000567	0.000167	0.000267	0.000767	-0.00033		831	0.0018	0.0006	0.0005	0.000467
832	0.0008	-0.0001	0.0013	0.003333	0.003533	0.001433	-0.0007	-0.0001	-0.0015			832	0.0006	0.0004	0.0002	0.003233	0.004133	0.002233	-0.0005	0.0001	-0.0016		832	0.0001	-0.0003	-0.0009	0.003733	0.003633	0.003933	-0.0005	-0.0005	-0.0011		832	0.002433	0.005433	0.000133	0.0003	0.0018	0.0005	-0.0003	0.0014	0.0002		832	0.002833	0.003233	0.001933	0.0018
833	0.0019	0.0018	0.0013	0.002433	0.001133	0.001933	-0.0053	-0.0011	-0.0035			833	0.0006	0.001	-0.0003	0.002633	0.001233	0.002633	-0.00027	-0.00017	-0.00127		833	0.0016	-0.0008	0.0006	0.003233	0.003033	0.003233	-0.00017	-0.00067	-0.00097		833	0.0026	0.005	0.0007	0.000467	0.000367	0.000467	0.000733	0.000933	3.33e-05		833	0.0037	0.0028	0.0011	0.001067
834	0.000433	0.001533	0.002533	0.001367	0.000767	0.001167	-0.00037	-0.00057	-0.00197			834	0.001533	0.001133	0.001233	-0.00023	0.002367	0.002367	0.0019	-0.0008	-0.002		834	0.000733	-0.00067	-0.00047	0.002967	0.002367	0.003267	-0.0011	-0.0015	-0.0032		834	0.0022	0.0041	-0.0009	0.000467	0.001667	6.67e-05	-0.0001	0.0008	-0.0001		834	0.0018	0.0023	0.0026	0.001967
835	0.001167	0.001167	0.000467	0.003133	0.001433	-0.00047	-0.00033	0.000867	-0.00183			835	-0.00023	-0.00053	0.001667	0.000833	0.002533	0.000733	-0.001	0	-0.0015		835	0.000167	0.000667	0.001067	0.002333	0.003833	0.003033	-0.0025	0	-0.0003		835	0.0006	0.0027	-0.0011	-0.00017	-0.00037	0.000933	0.0004	0.001	-0.0011		835	0.0008	0.0012	0.001	0.001233
836	0.0004	0.0011	0.0023	0.002767	0.002767	0.001967	-0.0009	-0.0014	0.0003			836	0.0008	0.0002	-0.0007	0.003167	0.003267	0.003567	-0.00137	-0.00067	-0.00147		836	0.0007	0.0007	-0.0007	0.004467	0.003667	0.004067	-0.00207	-0.00227	-0.00137		836	-0.00017	0.003033	3.33e-05	-0.00127	0.001833	-0.00187	0.001367	0.000367	0.000167		836	0.002333	-0.00097	0.000533	0.000533
837	0.0025	0.0002	0.0025	0.0009	-0.001	0.0026	-0.002	0.0005	-0.0001			837	0.0019	0.0015	0.0015	0.0029	0.0026	0.0033	-0.002	-0.0007	-0.0035		837	0.0018	0.0012	0.0004	0.0034	0.0032	0.0037	-0.0021	-0.0029	-0.0026		837	0.000367	0.003667	-0.00113	-0.0012	-0.0014	-0.0023	-0.00097	0.001633	-0.00107		837	0.001567	0.001267	0.000367	0.0019
838	-0.00023	0.001167	0.002867	0.002467	0.001467	0.001667	-0.00193	-0.00093	-0.00143			838	0.000267	0.001667	0.001067	0.001467	0.002867	0.002867	-6.7e-05	0.000433	-0.00267		838	0.001567	0.001967	0.000367	0.003767	0.002167	0.003367	-0.00207	-0.00097	-0.00147		838	0.001067	0.004467	-0.00073	0.0004	-0.0009	-0.0001	-0.00033	0.000167	-0.00113		838	0.002267	0.002167	0.002667	0.0006
839	-6.7e-05	0.000733	0.001533	0.0025	0.0018	0.0029	0.000333	-0.00037	-0.00077			839	0.001233	0.000533	0.000633	0.0022	0.0017	0.0027	-0.0012	-0.0011	-0.002		839	0.001133	0.000233	0.000133	0.0032	0.0015	0.0033	-0.0021	-0.0017	-0.0019		839	-0.0006	0.0027	-0.0011	0.000233	-0.00027	-0.00217	0.000833	0.000733	0.001033		839	0.0007	0.0001	0.0007	0.000433
840	0.0003	0.0013	0.0031	0.002067	0.001867	0.000367	0.0006	-0.0013	0.0014			840	0.0018	0.0013	0.0023	0.001767	0.001767	0.002467	6.67e-05	-0.00023	-0.00093		840	0.0011	0	0.0005	0.002367	0.003067	0.002167	-0.00203	-0.00053	-0.00023		840	0.0004	0.0035	0.0007	-6.7e-05	0.000533	0.000133	0.000367	0.000467	0.001167		840	0.0025	0.0017	0.0014	0.000133
841	0.001067	0.001167	-0.00033	0.0006	-0.0018	0.0016	-0.00253	-0.00213	-0.00103			841	0.000967	0.000467	0.000767	0.0023	0.0018	0.0016	-0.00137	0.000733	-0.00197		841	-3.3e-05	0.001367	-0.00103	0.0025	0.0029	0.0012	-0.00067	-0.00267	-0.00297		841	0.000667	0.003567	0.001367	-0.0008	-0.0006	0.0004	0.000133	0.001033	-0.00027		841	0.002367	0.001267	0.001667	0.0014
842	-0.00147	3.33e-05	0.001933	0.001433	0.000233	0.001933	-0.00267	-0.00317	-0.00127			842	0.001533	-6.7e-05	0.000333	0.002833	0.003333	0.001933	-0.00057	-6.7e-05	-0.00187		842	-6.7e-05	-0.00067	-0.00127	0.003633	0.003733	0.002933	-0.00267	-0.00117	-0.00177		842	0.000133	0.003833	-0.00037	0.0003	0.0014	-0.0005	0.000167	-3.3e-05	-0.00183		842	0.001833	-0.00077	-0.00147	0.0022
843	0.001	0.001	0.0018	0.002067	0.002367	0.003467	-0.001	-0.0012	0			843	0.0006	0.0004	0.0008	0.001967	0.004767	0.002367	-0.00143	-0.00113	-0.00053		843	0	0	0.0007	0.004667	0.004067	0.001367	-0.00103	-0.00013	-0.00193		843	0.000267	0.002567	-0.00023	-0.00037	-0.00087	-6.7e-05	-0.0007	0.0008	-0.001		843	0.001167	0.000567	0.000167	0.001733
844	0.001133	0.000333	0.001833	0.001167	0.000467	-3.3e-05	-0.00077	-0.00097	0.000133			844	0.000933	0.000733	-0.00127	0.001867	0.002367	-0.00333	-0.0008	-0.0003	-0.0007		844	0.000733	0.001933	0.000533	0.002667	0.002867	0.000767	0.0015	0.0013	0.0005		844	0.001167	0.003667	0.000767	-0.00203	0.001967	0.000767	-0.00033	0.001767	-0.00083		844	0.002167	0.000267	0.001567	0.002067
845	0.001133	0.001833	0.000633	0.003067	-0.00453	0.002567	-0.00307	-0.00517	-0.00137			845	0.000833	0.001133	3.33e-05	0.002067	0.004267	0.002667	0.000433	-6.7e-05	3.33e-05		845	0.000633	3.33e-05	-0.00037	0.004567	0.003567	0.003367	-0.00227	0.000233	-0.00187		845	0.000933	0.003633	-0.00187	-0.00303	0.000167	-0.00033	-0.0007	0.0015	-0.0018		845	0.001533	0.001333	-0.00097	0.001367
846	3.33e-05	-0.00047	0.000933	0.000867	0.001967	0.000767	-0.00087	-0.00167	-0.00087			846	-0.00057	0.000433	-0.00057	0.000467	0.002567	0.000967	-0.00123	-3.3e-05	-0.00133		846	-0.00037	-0.00067	0.001133	0.001767	0.001467	0.001667	-0.00153	-0.00133	-0.00143		846	0.001667	0.003267	-0.00013	-0.0001	0.0014	-0.0003	0.0008	0.0009	-0.0007		846	0.001767	-3.3e-05	0.000167	0.0001
847	-0.0007	0.0012	0.0012	0.0016	0.0015	-0.0001	-0.0014	-0.0009	-0.0013			847	0.0002	-0.0001	-0.0009	0.0016	0.0015	-0.0005	-0.0003	-0.0017	-0.0011		847	-0.0012	0.0002	-0.0016	0.0028	0.0031	0.0021	-0.0005	-0.0011	-0.0006		847	0.001933	0.004033	0.000733	-0.00327	-0.00047	-0.00077	-0.00083	0.000367	6.67e-05		847	0.003833	0.002633	0.001233	0.002033
848	0.003	0.0037	0.004	0.002733	0.001433	0.004733	-0.0021	0.0012	-0.0007			848	0.0024	-0.0005	0.0034	0.002833	0.005633	0.005733	-0.0036	0.001	-0.001		848	0.0022	0.0017	0.0006	0.005633	0.004133	0.005633	-0.0033	-0.0015	-0.0012		848	0.0014	0.0026	-0.0024	-0.0053	-0.0002	-0.0005	-0.00123	0.001467	0.000467		848	-0.0011	0.0007	-0.0047	0.0031
849	0.000867	0.001467	0.002067	0.000833	0.001633	0.002133	-0.00013	0.000267	-0.00103			849	0.000967	0.001167	0.000467	0.000733	0.002133	0.003233	-0.00143	-0.00043	-0.00123		849	0.001067	-0.00073	0.001267	0.002133	0.002433	0.002333	-0.00073	-0.00183	-0.00163		849	0.000167	0.003067	-0.00053	0.001367	0.001467	-0.00143	0.0008	0.0015	-0.0007		849	0.001667	-0.00013	-0.00063	0.002167
850	0.001133	0.001433	0.000933	0.000967	0.002467	-0.00013	3.33e-05	-6.7e-05	3.33e-05			850	0.001233	0.000233	0.000633	0.001067	0.002967	0.000367	-0.00157	-0.00017	-0.00157		850	0.000133	-6.7e-05	-0.00067	0.002067	0.001967	0.002567	-0.00117	-0.00197	3.33e-05		850	0.0007	0.003	0.0007	0.001233	0.000733	-0.00017	0.0002	0.0012	-0.0009		850	0.0018	0.0011	0.0004	0.000533
												850
																																													End Time
																																													Mode
																																													Name
																																													Scan selection
																																													Excitation
																																													Excitation wavelength
																																													Excitation bandwidth
																																													Emission wavelength start
																																													Emission wavelength end
																																													Emission wavelength step size
																																													Emission scan number
																																													Emission bandwidth
																																													Gain
																																													Mirror
																																													Number of flashes
																																													Integration time
																																													Lag time
																																													Settle time
																																													Z-Position
																																													Z-Position mode
																																													Part of Plate
																																													Start Time
																																													Temperature
																																													Wavel.
																																													500
																																													502
																																													504
																																													506
																																													508
																																													510
																																													512
																																													514
																																													516
																																													518
																																													520
																																													522
																																													524
																																													526
																																													528
																																													530
																																													532
																																													534
																																													536
																																													538
																																													540
																																													542
																																													544
																																													546
																																													548
																																													550
																																													552
																																													554
																																													556
																																													558
																																													560
																																													562
																																													564
																																													566
																																													568
																																													570
																																													572
																																													574
																																													576
																																													578
																																													580
																																													582
																																													584
																																													586
																																													588
																																													590
																																													592
																																													594
																																													596
																																													598
																																													600
																																													602
																																													604
																																													606
																																													608
																																													610
																																													612
																																													614
																																													616
																																													618
																																													620
																																													622
																																													624
																																													626
																																													628
																																													630
																																													632
																																													634
																																													636
																																													638
																																													640
																																													642
																																													644
																																													646
																																													648
																																													650
																																													652
																																													654
																																													656
																																													658
																																													660
																																													662
																																													664
																																													666
																																													668
																																													670
																																													672
																																													674
																																													676
																																													678
																																													680
																																													682
																																													684
																																													686
																																													688
																																													690
																																													692
																																													694
																																													696
																																													698
																																													700
																																													702
																																													704
																																													706
																																													708
																																													710
																																													712
																																													714
																																													716
																																													718
																																													720
																																													722
																																													724
																																													726
																																													728
																																													730
																																													732
																																													734
																																													736
																																													738
																																													740
																																													742
																																													744
																																													746
																																													748
																																													750
																																													752
																																													754
																																													756
																																													758
																																													760
																																													762
																																													764
																																													766
																																													768
																																													770
																																													772
																																													774
																																													776
																																													778
																																													780
																																													782
																																													784
																																													786
																																													788
																																													790
																																													792
																																													794
																																													796
																																													798
																																													800
																																													802
																																													804
																																													806
																																													808
																																													810
																																													812
																																													814
																																													816
																																													818
																																													820
																																													822
																																													824
																																													826
																																													828
																																													830
																																													832
																																													834
																																													836
																																													838
																																													840
																																													842
																																													844
																																													846
																																													848
																																													850
[truncated: 155 more columns]

## Sheet: Supplementary Figure 12
Supplementary Figure 12
	4-CFL-CP											4-505R-CP											4-525R-CP											4-DMeRhodol-CP											4-TMR-CP
Wavelength (nm)	PBS			PBS+0.1%SDS			+SNAP				Wavelength (nm)	PBS			PBS+0.1%SDS			+SNAP				Wavelength (nm)	PBS			PBS+0.1%SDS			+SNAP				Wavelength (nm)	PBS			PBS+0.1%SDS			+SNAP				Wavelength (nm)	PBS			PBS+0.1%SDS
510	46.3333	49.3333	46.3333	57.3333	66.3333	70.3333	41.3333	43.3333	37.3333		480	33.3333	37.3333	32.3333	11	7	11	29.3333	42.3333	39.3333		495	16.3333	10.3333	14.3333	8.66667	11.6667	7.66667	21.3333	21.3333	27.3333		500	440.778	440.778	419.778	334.778	292.778	342.778	428.778	408.778	473.778		500	156.333	156.333	140.333	266.333	260.333
512	55	52	50	71.3333	80.3333	79.3333	51	54	49		482	57.6667	62.6667	57.6667	18.6667	16.6667	13.6667	69	74	83		497	23.3333	17.3333	17.3333	14.6667	12.6667	15.6667	33.3333	37.3333	34.3333		502	627.333	603.333	579.333	469.333	410.333	473.333	594.333	554.333	633.333		502	210.111	207.111	186.111	365.111	367.111
514	69.6667	67.6667	70.6667	96.3333	89.3333	98.3333	63.6667	63.6667	64.6667		484	103.333	103.333	93.3333	35.3333	29.3333	26.3333	121	112	130		499	40	32	31	20.3333	17.3333	18.3333	54	57	59		504	836.333	812.333	747.333	630.333	582.333	653.333	767.333	741.333	823.333		504	280.222	293.222	248.222	520.222	499.222
516	75.6667	88.6667	77.6667	119.667	119.667	111.667	75.6667	78.6667	74.6667		486	149.667	159.667	148.667	61	50	61	168.667	181.667	207.667		501	60	59	43	36.6667	32.6667	29.6667	80	86	87		506	1121.56	1057.56	1025.56	883.556	787.556	904.556	997.556	996.556	1103.56		506	389.333	373.333	320.333	689.333	669.333
518	95.6667	88.6667	94.6667	137.333	127.333	132.333	87.6667	89.6667	80.6667		488	271.333	289.333	240.333	106.333	90.3333	106.333	307.667	307.667	348.667		503	89.6667	85.6667	80.6667	56.3333	50.3333	54.3333	132.667	129.667	132.667		508	1411.89	1343.89	1308.89	1131.89	1060.89	1199.89	1257.89	1193.89	1376.89		508	517.444	517.444	449.444	956.444	959.444
520	101	103	102	155.333	150.333	151.333	95	92	92		490	390.667	435.667	370.667	177	154	172	445.667	437.667	503.667		505	145.667	129.667	120.667	78.3333	73.3333	78.3333	201.667	200.667	196.667		510	1776.22	1684.22	1635.22	1515.22	1393.22	1588.22	1540.22	1434.22	1669.22		510	701.667	700.667	606.667	1328.67	1264.67
522	114.667	111.667	110.667	176.667	170.667	171.667	102.667	108.667	90.6667		492	629.333	670.333	577.333	284.333	260.333	263.333	677	675	749		507	220.333	211.333	178.333	120.333	114.333	124.333	295.333	292.333	292.333		512	2190.89	2073.89	2065.89	2054.89	1885.89	2117.89	1876.89	1773.89	2055.89		512	970.778	945.778	834.778	1837.78	1881.78
524	128.667	127.667	121.667	198.667	192.667	196.667	111.667	115.667	107.667		494	1005.67	1086.67	946.667	468	423	440	1016.33	1007.33	1132.33		509	327.667	302.667	275.667	181.333	167.333	190.333	395.667	404.667	407.667		514	2600.78	2507.78	2408.78	2598.78	2425.78	2752.78	2280.78	2128.78	2483.78		514	1294.56	1272.56	1153.56	2593.56	2529.56
526	139.333	133.333	131.333	218	208	206	127.333	125.333	125.333		496	1503.67	1600.67	1447.67	729.333	660.333	670.333	1440	1430	1643		511	504.667	474.667	412.667	282.667	278.667	295.667	599.667	624.667	607.667		516	3108.67	2978.67	2849.67	3436.67	3232.67	3608.67	2690.67	2532.67	2887.67		516	1692.78	1642.78	1439.78	3430.78	3367.78
528	146.667	155.667	140.667	230.667	224.667	234.667	131.667	128.667	127.667		498	2280.67	2457.67	2185.67	1167.33	1100.33	1115.33	2118.67	1987.67	2312.67		513	745.667	661.667	618.667	438.667	401.667	450.667	814.667	822.667	819.667		518	3629.56	3458.56	3331.56	4396.56	4046.56	4655.56	3074.56	2959.56	3419.56		518	2176.56	2150.56	1914.56	4617.56	4544.56
530	151.333	155.333	143.333	242.667	236.667	239.667	135.333	134.333	131.333		500	3374.67	3472.67	3050.67	1804.33	1674.33	1732.33	2891.33	2807.33	3229.33		515	1089.67	992.667	879.667	658.667	628.667	665.667	1127.67	1133.67	1137.67		520	4207	3969	3855	5727	5188	6016	3710	3498	4011		520	2704.89	2722.89	2421.89	6094.89	6003.89
532	155.667	164.667	154.667	242.333	248.333	257.333	137.667	137.667	134.667		502	4722.67	4973.67	4438.67	2744.33	2537.33	2745.33	3869	3861	4382		517	1472.33	1329.33	1218.33	992	898	1003	1464.33	1471.33	1475.33		522	4722	4473	4325	7183	6606	7453	4241	4038	4678		522	3467.22	3445.22	2980.22	7944.22	7820.22
534	167.667	171.667	158.667	263.333	255.333	273.333	145.667	131.667	136.667		504	6463	6680	5994	3975.33	3694.33	3869.33	5029.67	4905.67	5710.67		519	2115.33	1857.33	1721.33	1469	1366	1465	1931.33	1975.33	1957.33		524	5285.89	5032.89	4846.89	9147.89	8326.89	9612.89	4911.89	4697.89	5464.89		524	4217.44	4060.44	3605.44	10140.4	9961.44
536	173	186	163	270.333	258.333	261.333	150	154	147		506	8772.33	9080.33	8061.33	5971.67	5597.67	5899.67	6595.67	6347.67	7343.67		521	2763.67	2508.67	2303.67	2046.67	1916.67	2099.67	2474.67	2520.67	2515.67		526	6014.44	5693.44	5504.44	11767.4	10809.4	12316.4	5806.44	5494.44	6375.44		526	5040.22	4880.22	4366.22	13144.2	12802.2
538	175.667	186.667	171.667	266.667	268.667	265.667	153.667	147.667	150.667		508	10798.3	11400.3	9989.33	8503	7934	8306	8185	8049	9175		523	3690.67	3350.67	3068.67	2981.67	2812.67	3005.67	3146.67	3151.67	3207.67		528	6605.11	6190.11	5979.11	14348.1	13341.1	14935.1	6689.11	6300.11	7222.11		528	5814	5676	5033	16144	16076
540	181.333	175.333	173.333	276.333	265.333	270.333	154.333	153.333	151.333		510	13209.7	13837.7	12267.7	11417.7	10786.7	11316.7	9801	9687	11050		525	4644	4180	3920	4049	3775	4125	3861	3926	3925		530	7422.67	6936.67	6675.67	17867.7	16427.7	18548.7	7811.67	7359.67	8596.67		530	6632.78	6436.78	5698.78	19704.8	19468.8
542	185	181	180	287	271	275	160	158	148		512	15781.7	16586.7	14656.7	15921	14854	15669	11764.7	11600.7	13226.7		527	5880.67	5351.67	4924.67	5689	5256	5719	4782.67	4819.67	4871.67		532	8079.56	7547.56	7249.56	21055.6	19537.6	22180.6	8856.56	8401.56	9660.56		532	7226	7103	6238	23665	23330
544	193	196	179	268	274	278	164	152	163		514	17993.7	18591.7	16557.7	20434	19296	20157	13571	13321	15390		529	7067	6358	5905	7219.33	6899.33	7347.33	5632	5659	5752		534	8869.67	8347.67	7937.67	25409.7	23351.7	26282.7	10171.7	9655.67	11113.7		534	7691.44	7472.44	6606.44	26692.4	26592.4
546	205	198	184	285.667	264.667	266.667	159	159	164		516	19843.7	20536.7	18397.7	26235.3	24625.3	25898.3	15329.3	15127.3	17241.3		531	8367	7619	7005	9619.67	9113.67	9707.67	6723	6685	6828		536	9485.89	8920.89	8449.89	28898.9	26840.9	29789.9	11368.9	10869.9	12424.9		536	8042.56	7853.56	6915.56	30108.6	29966.6
548	197	195	199	277.333	270.333	277.333	172	168	168		518	21119.3	21751.3	19453.3	31131	29311	30984	16773.7	16541.7	18877.7		533	9579	8748	8001	11863	11138	12006	7768	7740	7839		538	10157.7	9515.67	8964.67	32938.7	30693.7	34155.7	12779.7	12156.7	13892.7		538	8227.22	8044.22	7054.22	32820.2	32396.2
550	211	218	195	275	269	270	185	186	169		520	21826.7	22532.7	20009.7	36530	34609	36257	17945.7	17510.7	20218.7		535	10744.3	9801.33	9015.33	14966.7	14173.7	15102.7	8911.33	8917.33	9010.33		540	10612.8	9958.78	9398.78	35905.8	33690.8	37129.8	14024.8	13206.8	15186.8		540	8232.56	7967.56	7044.56	34706.6	34552.6
552	224	219	215	272	276	277	197	185	187		522	21859.7	22557.7	20056.7	40642.7	38807.7	40190.7	18727.7	18086.7	20831.7		537	11805.7	10698.7	9774.67	17477	16513	17904	9926.67	9904.67	10018.7		542	11057	10327	9751	38757	36591	40004	15190	14235	16343		542	8163.11	7867.11	6985.11	36096.1	35893.1
554	226	233	219	274	269	267	206	203	200		524	21372.7	22050.7	19563.7	43734.7	41860.7	43662.7	18760.3	18390.3	21057.3		539	12433.3	11411.3	10391.3	20603.3	19590.3	20921.3	10914.3	10886.3	10989.3		544	11283.9	10583.9	9938.89	40703.9	38021.9	42104.9	15838.9	15102.9	17131.9		544	7987.78	7629.78	6733.78	36357.8	36306.8
556	230.333	242.333	223.333	272.667	262.667	272.667	218.333	221.333	223.333		526	20501.3	20950.3	18914.3	45393	43579	45455	18666	17982	20930		541	12843.7	11779.7	10800.7	22907.7	22064.7	23290.7	11663.7	11633.7	11760.7		546	11428.2	10622.2	9890.22	42141.2	39449.2	43219.2	16515.2	15651.2	17806.2		546	7605	7266	6491	35737	36010
558	246.667	256.667	236.667	263.333	261.333	271.333	239.667	238.667	240.667		528	19324.7	19937.7	17761.7	46015	43898	45744	18062	17436	20133		543	13199.7	12081.7	10956.7	25413	24421	25930	12217.7	12299.7	12322.7		548	11234.2	10458.2	9889.22	42108.2	39689.2	43261.2	16826.2	15981.2	18151.2		548	7093.78	6810.78	6090.78	34676.8	34562.8
560	253.333	262.333	254.333	279	252	271	261.333	260.333	260.333		530	17840	18389	16446	44753.7	42956.7	44886.7	17128	16555	19078		545	13110.7	12100.7	10966.7	27395	26078	27579	12645.7	12565.7	12816.7		550	10950.8	10268.8	9618.78	41404.8	38845.8	42671.8	16915.8	15989.8	18024.8		550	6673.33	6395.33	5673.33	32907.3	32946.3
562	268.333	269.333	257.333	272	276	280	292.333	283.333	275.333		532	16630.3	17145.3	15319.3	42871.7	41575.7	42827.7	16060.7	15675.7	18049.7		547	12940.7	11807.7	10782.7	28409.3	27352.3	28787.3	12792.7	12754.7	12938.7		552	10731.4	10008.4	9349.44	40666.4	38272.4	41767.4	16893.4	15901.4	17878.4		552	6142.44	5864.44	5214.44	30938.4	30861.4
564	288	281	259	263	261	272	303	311	302		534	15045	15517	13870	40590.7	39224.7	39858.7	14989.3	14488.3	16619.3		549	12384.7	11327.7	10213.7	29069.3	27893.3	29454.3	12708.7	12591.7	12802.7		554	10226.1	9576.11	9023.11	38869.1	36654.1	39877.1	16305.1	15408.1	17457.1		554	5712.22	5336.22	4812.22	28619.2	28499.2
566	275	272	268	265.667	266.667	257.667	327	328	308		536	13870	14121	12715	37464.7	36401.7	37220.7	14036	13337	15548		551	11851.3	11039.3	9912.33	29224.3	28031.3	29561.3	12530.3	12514.3	12623.3		556	9645.33	8991.33	8408.33	36398.3	34267.3	37293.3	15541.3	14676.3	16587.3		556	5332.44	5026.44	4469.44	26588.4	26747.4
568	270.333	288.333	267.333	275.333	267.333	272.333	336.333	324.333	319.333		538	12351.7	12657.7	11295.7	33854.3	32864.3	33687.3	12612.7	12152.7	13968.7		553	11137.7	10151.7	9192.67	28316	27312	28915	11998.7	11913.7	12025.7		558	9156.44	8545.44	7991.44	34328.4	32262.4	35133.4	14891.4	14003.4	15892.4		558	4869.22	4630.22	4043.22	24416.2	24357.2
570	272	279	258	257.667	268.667	262.667	336	320	322		540	11315.7	11550.7	10499.7	31261.3	29953.3	30886.3	11436.7	11107.7	12786.7		555	10251.7	9587.67	8528.67	27137.7	26267.7	27682.7	11379.7	11248.7	11500.7		560	8567.78	8000.78	7424.78	31804.8	29823.8	32651.8	14141.8	13304.8	15097.8		560	4454.44	4309.44	3698.44	22159.4	22252.4
572	277	291	273	265	251	261	331	343	334		542	10063	10440	9267	27891.3	26871.3	27767.3	10298.3	10002.3	11462.3		557	9509.67	8741.67	7879.67	25481	24656	26043	10716.7	10566.7	10704.7		562	8122	7555	7050	30025	28161	30523	13314	12611	14141		562	4101	3885	3452	20154	20230
574	270.333	283.333	263.333	258.667	236.667	255.667	344.333	339.333	352.333		544	9362	9552	8615	25181	24375	25135	9570.33	9139.33	10655.3		559	8806	8149	7311	24246.3	23375.3	24621.3	10016	9921	10034		564	7594	7052	6594	27720	25925	28400	12514	11898	13338		564	3747.22	3535.22	3098.22	18205.2	18385.2
576	268.667	280.667	264.667	256	251	261	343.667	323.667	336.667		546	8494.33	8634.33	7769.33	22619.7	21576.7	22524.7	8637.67	8348.67	9575.67		561	8131	7462	6675	22431.7	21962.7	22773.7	9413	9374	9443		566	7068.11	6585.11	6186.11	25448.1	24081.1	26162.1	11703.1	11077.1	12499.1		566	3401.33	3290.33	2882.33	16613.3	16517.3
578	284	276	260	246	253	244	339	329	324		548	7851	7927	7090	20170.7	19607.7	20160.7	7948	7574	8763		563	7455.67	6927.67	6208.67	20698.7	20201.7	20953.7	8717.67	8606.67	8802.67		568	6562.22	6072.22	5633.22	23159.2	21923.2	23947.2	10709.2	10220.2	11477.2		568	3141.89	3032.89	2653.89	14941.9	15046.9
580	274.333	289.333	257.333	245.333	233.333	242.333	316.333	312.333	325.333		550	7221.33	7424.33	6562.33	18296	17460	18168	7209.67	6935.67	8013.67		565	6860	6302	5661	19111	18373	19477	8081	7974	8115		570	6152.44	5689.44	5347.44	21577.4	20375.4	22094.4	10074.4	9459.44	10568.4		570	2941.89	2809.89	2469.89	13860.9	13853.9
582	260.333	274.333	249.333	235.667	228.667	230.667	328.333	326.333	313.333		552	6843	6928	6215	16632	15998	16472	6673	6439	7392		567	6192	5753	5169	17173	16671	17443	7316	7258	7340		572	5652.22	5222.22	4880.22	19638.2	18646.2	20292.2	9186.22	8701.22	9839.22		572	2765.89	2634.89	2269.89	12562.9	12524.9
584	263.667	276.667	250.667	230	224	230	304.667	298.667	297.667		554	6297.33	6444.33	5745.33	14984.7	14341.7	14876.7	6220.67	5967.67	6817.67		569	5761.67	5296.67	4812.67	15663.7	15224.7	15842.7	6725.67	6682.67	6789.67		574	5350.44	4947.44	4618.44	18262.4	17090.4	18627.4	8558.44	8070.44	9124.44		574	2602	2433	2174	11477	11606
586	251.333	257.333	242.333	220.333	214.333	213.333	290.333	281.333	294.333		556	5952	6123	5464	13752	13349	13723	5766.67	5531.67	6335.67		571	5301.67	4865.67	4428.67	14150.7	13621.7	14414.7	6142.67	6178.67	6141.67		576	5010.89	4630.89	4322.89	17140.9	16158.9	17509.9	8065.89	7485.89	8534.89		576	2413.89	2336.89	2093.89	10891.9	10936.9
588	255.667	258.667	236.667	229	206	210	283.667	281.667	262.667		558	5625.67	5723.67	5190.67	12817.7	12397.7	12746.7	5338.33	5177.33	5973.33		573	4944.33	4549.33	4093.33	13149.7	12626.7	13375.7	5706.33	5732.33	5773.33		578	4696.89	4454.89	4110.89	16043.9	15119.9	16364.9	7447.89	7113.89	7991.89		578	2349.67	2237.67	2003.67	10084.7	10129.7
590	255.667	249.667	233.667	212.333	203.333	214.333	272.667	267.667	275.667		560	5343.33	5479.33	4931.33	12151	11661	12050	5089.67	4930.67	5628.67		575	4606	4258	3834	11871.3	11531.3	12037.3	5306	5225	5373		580	4406.11	4124.11	3863.11	15089.1	14106.1	15435.1	6981.11	6657.11	7472.11		580	2269	2161	1892	9628	9672
592	247.333	249.333	230.333	205.333	207.333	212.333	278.333	257.333	260.333		562	5112.33	5250.33	4715.33	11564.7	11223.7	11490.7	4897.33	4698.33	5392.33		577	4364	4027	3657	11035.7	10557.7	11192.7	4938	4928	4994		582	4202.56	3937.56	3628.56	14238.6	13431.6	14593.6	6652.56	6254.56	7083.56		582	2157.44	2044.44	1841.44	9252.44	9233.44
594	246.333	247.333	223.333	199.333	203.333	187.333	257.333	249.333	255.333		564	4927	4974	4513	10976.7	10699.7	10895.7	4675	4517	5108		579	4147	3846	3419	10283.7	9889.67	10384.7	4648	4641	4675		584	4052.56	3695.56	3502.56	13406.6	12667.6	13746.6	6239.56	5902.56	6571.56		584	2035.67	2003.67	1742.67	8824.67	8826.67
596	229.667	238.667	217.667	192.333	180.333	193.333	251.667	241.667	243.667		566	4632.33	4738.33	4271.33	10688.3	10167.3	10440.3	4420.33	4255.33	4815.33		581	3898	3606	3218	9535	9196	9620	4357	4393	4437		586	3790.89	3487.89	3275.89	12805.9	11953.9	12988.9	5838.89	5600.89	6235.89		586	1993	1900	1694	8560	8465
598	233	238	214	183.333	173.333	186.333	243	230	233		568	4352.67	4462.67	3993.67	10161.7	9686.67	10072.7	4137.33	3980.33	4539.33		583	3764.33	3430.33	3120.33	8962	8687	9148	4110.33	4104.33	4124.33		588	3678.67	3361.67	3158.67	12228.7	11548.7	12426.7	5687.67	5337.67	6059.67		588	1902.22	1814.22	1605.22	8249.22	8209.22
600	218.667	231.667	203.667	181	174	175	223.667	230.667	223.667		570	4037.67	4144.67	3802.67	9686	9357	9509	3900.67	3732.67	4292.67		585	3545.67	3318.67	2937.67	8527	8183	8633	3912.67	3899.67	3888.67		590	3498.22	3250.22	3090.22	11746.2	11091.2	11999.2	5411.22	5087.22	5763.22		590	1807	1772	1567	8059	8089
602	212.333	229.333	202.333	174.667	170.667	171.667	229.333	211.333	220.333		572	3816	3837	3527	9200.67	8807.67	9018.67	3639.33	3496.33	4023.33		587	3400	3148	2808	8059	7806	8215	3777	3689	3761		592	3354.56	3118.56	2914.56	11174.6	10657.6	11504.6	5172.56	4885.56	5523.56		592	1742	1641	1484	7753	7656
604	209.333	210.333	200.333	158.333	158.333	164.333	210.333	203.333	207.333		574	3463.67	3559.67	3157.67	8596.67	8296.67	8605.67	3386.67	3271.67	3736.67		589	3251.67	3004.67	2637.67	7768	7518	7906	3559.67	3515.67	3566.67		594	3233.33	3039.33	2838.33	10846.3	10236.3	11028.3	4960.33	4664.33	5379.33		594	1610.11	1585.11	1413.11	7415.11	7434.11
606	198.333	214.333	184.333	166.333	151.333	151.333	197.333	200.333	200.333		576	3225	3328	3010	8258	7835	8041	3221	3071	3542		591	3069.67	2845.67	2603.67	7502.33	7219.33	7583.33	3371.67	3414.67	3409.67		596	3076.11	2882.11	2688.11	10407.1	9655.11	10564.1	4783.11	4540.11	5033.11		596	1582.22	1520.22	1300.22	7039.22	7067.22
608	184	202	189	143.333	153.333	156.333	200	201	190		578	3045.67	3055.67	2716.67	7601.33	7364.33	7567.33	2968	2848	3213		593	2979.33	2715.33	2458.33	7294.33	6995.33	7284.33	3224.33	3238.33	3280.33		598	2967.22	2770.22	2590.22	9789.22	9164.22	10063.2	4540.22	4322.22	4860.22		598	1491.33	1425.33	1251.33	6670.33	6823.33
610	185	200	185	150.667	140.667	138.667	187	182	187		580	2732.67	2794.67	2542.67	7022.67	6805.67	6999.67	2707.33	2638.33	3030.33		595	2831	2592	2319	6960.33	6718.33	7075.33	3052	3065	3138		600	2850.33	2619.33	2483.33	9341.33	8851.33	9454.33	4348.33	4137.33	4676.33		600	1400	1329	1159	6393	6398
612	184.333	184.333	172.333	138	138	132	176.333	176.333	182.333		582	2543.67	2587.67	2320.67	6575.67	6348.67	6485.67	2559	2431	2819		597	2652.67	2457.67	2201.67	6621.33	6442.33	6730.33	2951.67	2936.67	2986.67		602	2648.89	2505.89	2302.89	8780.89	8273.89	9075.89	4134.89	3885.89	4376.89		602	1284.44	1211.44	1094.44	5963.44	6040.44
614	170.667	174.667	163.667	140	133	125	162.667	166.667	173.667		584	2336	2347	2137	5959.33	5763.33	5893.33	2373.67	2219.67	2576.67		599	2509.33	2292.33	2109.33	6355.33	6106.33	6421.33	2789.33	2774.33	2782.33		604	2500.33	2364.33	2186.33	8202.33	7726.33	8438.33	3888.33	3657.33	4131.33		604	1196.22	1138.22	1016.22	5591.22	5663.22
616	158.333	172.333	163.333	119.667	121.667	120.667	169.333	158.333	151.333		586	2075	2143	1947	5383.33	5281.33	5412.33	2103	1998	2375		601	2271.67	2141.67	1944.67	5969	5798	6106	2610.67	2604.67	2629.67		606	2371.67	2248.67	2108.67	7737.67	7241.67	7889.67	3646.67	3490.67	3895.67		606	1101.11	1049.11	937.111	5178.11	5191.11
618	162.667	159.667	145.667	122.667	118.667	120.667	152.667	154.667	154.667		588	1909.67	1956.67	1764.67	5005	4821	4942	1923.67	1895.67	2167.67		603	2175.67	2007.67	1793.67	5544.33	5433.33	5660.33	2431.67	2411.67	2447.67		608	2288.33	2087.33	1975.33	7318.33	6774.33	7293.33	3421.33	3272.33	3695.33		608	1006.78	971.778	858.778	4835.78	4727.78
620	147	158	147	114.333	111.333	113.333	149	143	144		590	1761.67	1755.67	1617.67	4523.67	4388.67	4528.67	1786.33	1719.33	1948.33		605	2031.67	1874.67	1677.67	5276.67	5095.67	5391.67	2247.67	2241.67	2339.67		610	2082.44	1922.44	1815.44	6689.44	6250.44	6771.44	3226.44	3011.44	3447.44		610	932.556	880.556	772.556	4432.56	4430.56
622	145.333	145.333	133.333	106.333	108.333	103.333	132.333	141.333	141.333		592	1595	1628	1470	4156.67	3948.67	4073.67	1632.67	1569.67	1810.67		607	1854	1708	1532	4904	4737	4983	2097	2100	2147		612	1941.67	1819.67	1675.67	6214.67	5796.67	6283.67	3010.67	2825.67	3174.67		612	843.667	811.667	737.667	4100.67	4023.67
624	139.333	138.333	130.333	107.667	95.6667	99.6667	132.333	125.333	132.333		594	1485.33	1485.33	1354.33	3783.67	3667.67	3754.67	1498.33	1433.33	1664.33		609	1695	1593	1425	4593.67	4303.67	4558.67	1947	1949	1949		614	1817.78	1702.78	1578.78	5691.78	5368.78	5835.78	2821.78	2637.78	2973.78		614	764.889	738.889	627.889	3733.89	3676.89
626	123	133	117	92.3333	95.3333	99.3333	121	120	125		596	1349.33	1375.33	1253.33	3455.33	3326.33	3361.33	1350.33	1298.33	1505.33		611	1586	1451	1292	4119.33	4050.33	4241.33	1813	1785	1840		616	1683.78	1578.78	1440.78	5170.78	4947.78	5324.78	2572.78	2427.78	2698.78		616	707.889	670.889	590.889	3314.89	3348.89
628	113.333	126.333	121.333	91.3333	95.3333	94.3333	105.333	116.333	116.333		598	1209.33	1269.33	1131.33	3125	3003	3053	1265	1214	1383		613	1440.67	1316.67	1188.67	3842.33	3669.33	3937.33	1661.67	1670.67	1660.67		618	1553.89	1456.89	1338.89	4768.89	4589.89	4941.89	2410.89	2267.89	2529.89		618	637.778	593.778	544.778	3001.78	3055.78
630	110	124	107	85.6667	80.6667	81.6667	101	108	111		600	1143.67	1172.67	1069.67	2824.33	2718.33	2772.33	1162	1121	1253		615	1332.33	1228.33	1093.33	3536.67	3435.67	3564.67	1541.33	1529.33	1542.33		620	1425.78	1327.78	1249.78	4388.78	4109.78	4511.78	2231.78	2060.78	2322.78		620	588.778	541.778	484.778	2724.78	2717.78
632	97.6667	115.667	102.667	77	78	80	109.667	98.6667	103.667		602	1025.67	1086.67	1002.67	2599.33	2462.33	2520.33	1067.33	1025.33	1185.33		617	1212.67	1107.67	1029.67	3196	3124	3265	1388.67	1382.67	1391.67		622	1327.78	1225.78	1129.78	4039.78	3741.78	4112.78	2023.78	1924.78	2134.78		622	546.556	504.556	439.556	2515.56	2559.56
634	101.667	100.667	93.6667	66.3333	77.3333	73.3333	93.6667	92.6667	93.6667		604	991.667	989.667	905.667	2344.33	2267.33	2311.33	972	954	1088		619	1062.33	1004.33	892.333	2843	2824	2921	1282.33	1261.33	1270.33		624	1218.89	1139.89	1029.89	3678.89	3452.89	3754.89	1846.89	1758.89	1981.89		624	484.889	468.889	424.889	2288.89	2266.89
636	89.3333	96.3333	91.3333	73.3333	72.3333	64.3333	87.3333	88.3333	81.3333		606	908.333	927.333	831.333	2124.67	2074.67	2062.67	887.333	855.333	983.333		621	1005	920	830	2644	2544	2646	1161	1128	1167		626	1117.11	1016.11	980.111	3351.11	3146.11	3505.11	1684.11	1592.11	1818.11		626	443.222	446.222	368.222	2071.22	2107.22
638	82.3333	102.333	85.3333	58	66	62	84.3333	76.3333	81.3333		608	835.667	847.667	785.667	1944	1874	1920	847.333	808.333	914.333		623	886	848	760	2329.33	2313.33	2399.33	1065	1013	1069		628	1019.11	953.111	900.111	3064.11	2927.11	3154.11	1574.11	1471.11	1672.11		628	403.444	402.444	340.444	1902.44	1882.44
640	82.6667	87.6667	80.6667	62	57	66	69.6667	80.6667	67.6667		610	790.667	797.667	720.667	1795	1690	1798	789.333	752.333	857.333		625	837	778	687	2161.33	2099.33	2212.33	979	966	978		630	935.111	895.111	807.111	2802.11	2719.11	2876.11	1444.11	1343.11	1524.11		630	388	371	333	1711	1686
642	83.6667	83.6667	77.6667	60	59	54	77.6667	66.6667	62.6667		612	740	757	680	1626	1590	1606	711.667	681.667	772.667		627	758.333	703.333	605.333	1929.33	1884.33	1985.33	876.333	866.333	873.333		632	892.778	800.778	762.778	2568.78	2403.78	2607.78	1319.78	1241.78	1386.78		632	342.889	323.889	276.889	1536.89	1543.89
644	61.6667	71.6667	67.6667	53	57	51	64.6667	66.6667	62.6667		614	687	703	618	1550.67	1473.67	1507.67	681	633	740		629	678	627	573	1798.33	1675.33	1768.33	792	759	765		634	797.222	749.222	700.222	2371.22	2229.22	2485.22	1219.22	1151.22	1308.22		634	310.556	279.556	272.556	1426.56	1428.56
646	71	71	67	57.6667	50.6667	48.6667	62	65	66		616	650.667	651.667	603.667	1417.33	1355.33	1387.33	613.333	586.333	688.333		631	630.333	575.333	534.333	1607.67	1557.67	1645.67	719.333	721.333	696.333		636	749	706	641	2194	2019	2211	1105	1034	1200		636	292.667	281.667	248.667	1277.67	1266.67
648	64.3333	70.3333	63.3333	48.3333	39.3333	44.3333	50.3333	53.3333	55.3333		618	592	605	552	1331.67	1279.67	1305.67	576	535	637		633	594	533	483	1455.33	1388.33	1467.33	666	637	666		638	678.889	650.889	591.889	1986.89	1858.89	2028.89	1011.89	955.889	1058.89		638	277.778	265.778	229.778	1154.78	1206.78
650	54.3333	61.3333	60.3333	47.6667	42.6667	36.6667	48.3333	49.3333	47.3333		620	538.667	562.667	498.667	1238.33	1182.33	1238.33	521.667	507.667	585.667		635	546.667	481.667	444.667	1340.67	1267.67	1326.67	611.667	611.667	608.667		640	644.444	582.444	561.444	1872.44	1767.44	1925.44	921.444	900.444	1014.44		640	257.111	250.111	221.111	1135.11	1100.11
652	54.3333	55.3333	55.3333	45.3333	45.3333	43.3333	43.3333	50.3333	51.3333		622	504.333	541.333	466.333	1126.33	1093.33	1138.33	479.333	456.333	542.333		637	508.333	473.333	402.333	1212.67	1169.67	1243.67	577.333	554.333	551.333		642	599.889	555.889	511.889	1719.89	1617.89	1746.89	845.889	808.889	926.889		642	232.333	229.333	206.333	1034.33	1038.33
654	51.6667	57.6667	42.6667	41	33	36	46.6667	45.6667	43.6667		624	476.333	463.333	427.333	1082	1027	1043	463.333	440.333	525.333		639	469.333	413.333	383.333	1079.33	1072.33	1125.33	507.333	503.333	527.333		644	558.889	516.889	481.889	1553.89	1479.89	1625.89	792.889	743.889	859.889		644	228.778	216.778	196.778	935.778	958.778
656	53	53	44	29.3333	35.3333	44.3333	37	35	48		626	434.667	450.667	402.667	999.333	928.333	967.333	422	399	477		641	411	388	344	1034.67	992.667	1025.67	475	469	507		646	495	466	444	1475	1374	1494	740	694	779		646	217.889	198.889	179.889	902.889	885.889
658	47	46	45	31	28	32	40	36	37		628	385.333	409.333	370.333	907.667	894.667	909.667	396.667	367.667	434.667		643	398	367	327	949.667	900.667	957.667	425	424	464		648	466.889	438.889	422.889	1368.89	1270.89	1360.89	690.889	652.889	748.889		648	191.778	187.778	164.778	833.778	857.778
660	39.6667	44.6667	42.6667	32.6667	25.6667	31.6667	37.6667	33.6667	34.6667		630	352.333	372.333	345.333	845	803	835	356	354	397		645	367	339	302	879	839	855	396	384	415		650	446.222	412.222	377.222	1280.22	1201.22	1308.22	636.222	621.222	689.222		650	178.667	178.667	152.667	785.667	773.667
662	39.3333	38.3333	38.3333	27.6667	29.6667	26.6667	33.3333	32.3333	29.3333		632	329.667	332.667	315.667	796.667	755.667	765.667	331	319	377		647	333.667	309.667	293.667	797.667	785.667	823.667	376.667	360.667	388.667		652	412	386	360	1191	1119	1211	602	564	639		652	172.556	167.556	133.556	713.556	769.556
664	38	39	37	28	28	28	32	32	33		634	313.333	324.333	280.333	722	702	717	297	293	338		649	311.333	279.333	262.333	752.333	717.333	758.333	353.333	345.333	352.333		654	383.889	376.889	333.889	1123.89	1037.89	1119.89	539.889	531.889	596.889		654	152.222	168.222	133.222	692.222	691.222
666	36	31	38	26.6667	23.6667	19.6667	22	28	26		636	281	287	260	673	649	664	264.333	273.333	312.333		651	286.333	271.333	238.333	690	661	703	307.333	314.333	317.333		656	364.333	358.333	329.333	1009.33	973.333	1075.33	517.333	460.333	558.333		656	154.778	152.778	132.778	644.778	651.778
668	31	37	35	16.6667	19.6667	19.6667	24	26	26		638	247.667	261.667	226.667	625.333	603.333	606.333	263	257	275		653	265	248	220	654	623	643	303	294	308		658	345.333	337.333	288.333	926.333	906.333	966.333	484.333	450.333	519.333		658	130	131	135	612	619
670	32.3333	28.3333	24.3333	21	16	18	31.3333	22.3333	24.3333		640	232	239	218	561.333	564.333	546.333	224.333	213.333	252.333		655	253	235	203	605.667	598.667	599.667	274	283	287		660	302.889	292.889	277.889	862.889	820.889	907.889	447.889	426.889	493.889		660	127.444	130.444	116.444	581.444	557.444
672	30.3333	32.3333	25.3333	17.3333	19.3333	16.3333	19.3333	25.3333	24.3333		642	207.333	210.333	206.333	510.333	488.333	517.333	201	208	231		657	247.667	226.667	183.667	573.333	559.333	574.333	248.667	262.667	256.667		662	309.889	290.889	274.889	827.889	781.889	839.889	408.889	374.889	452.889		662	117.778	109.778	110.778	524.778	508.778
674	26.6667	27.6667	18.6667	16.6667	15.6667	13.6667	17.6667	21.6667	22.6667		644	194	185	186	453	449	450	193.333	193.333	201.333		659	223.333	212.333	186.333	525.333	508.333	524.333	244.333	243.333	235.333		664	275.778	274.778	243.778	752.778	745.778	758.778	380.778	362.778	417.778		664	109.333	101.333	97.3333	501.333	499.333
676	24	26	19	17.3333	9.33333	13.3333	22	20	16		646	167.667	178.667	173.667	426	410	400	168.667	168.667	193.667		661	201.333	189.333	161.333	489.333	485.333	506.333	222.333	221.333	214.333		666	269.444	245.444	226.444	724.444	669.444	740.444	367.444	345.444	381.444		666	110.444	102.444	85.4444	473.444	449.444
678	21.6667	20.6667	23.6667	15	17	14	16.6667	20.6667	19.6667		648	167	162	142	381.667	365.667	384.667	159.333	142.333	182.333		663	174	151	155	451	445	471	206	204	207		668	232.222	234.222	210.222	654.222	641.222	698.222	342.222	330.222	368.222		668	99.6667	106.667	81.6667	451.667	427.667
680	18.3333	20.3333	20.3333	14.6667	11.6667	13.6667	16.3333	14.3333	15.3333		650	136.667	138.667	136.667	340.667	343.667	345.667	146	134	157		665	171.333	153.333	141.333	412.333	410.333	441.333	190.333	189.333	194.333		670	228.667	218.667	199.667	654.667	582.667	659.667	313.667	293.667	332.667		670	89.4444	94.4444	89.4444	411.444	416.444
682	17	19	13	17	11	7	15	17	16		652	130	137	124	314	293	310	127.667	123.667	153.667		667	149.667	145.667	127.667	367.667	358.667	381.667	173.667	166.667	179.667		672	215.778	197.778	197.778	580.778	547.778	542.778	310.778	307.778	326.778		672	94.3333	79.3333	79.3333	392.333	403.333
684	16.6667	15.6667	12.6667	7.66667	1.66667	7.66667	12.6667	10.6667	15.6667		654	127	128	103	287.667	275.667	276.667	125.667	118.667	132.667		669	155.333	121.333	125.333	353.333	337.333	358.333	154.333	160.333	167.333		674	194.667	188.667	172.667	535.667	500.667	552.667	283.667	254.667	300.667		674	79.4444	81.4444	66.4444	376.444	387.444
686	14.3333	11.3333	16.3333	5.33333	8.33333	9.33333	11.3333	11.3333	12.3333		656	110.333	118.333	103.333	256.667	245.667	259.667	106	109	112		671	132.333	121.333	110.333	325.333	312.333	334.333	148.333	146.333	144.333		676	188.333	176.333	168.333	488.333	454.333	526.333	258.333	243.333	268.333		676	80.4444	66.4444	74.4444	354.444	349.444
688	15.6667	17.6667	6.66667	8.33333	3.33333	8.33333	10.6667	7.66667	8.66667		658	97.6667	90.6667	84.6667	226.667	214.667	218.667	83	97	114		673	126.667	111.667	96.6667	317.333	288.333	313.333	142.667	124.667	139.667		678	164.556	155.556	148.556	435.556	435.556	453.556	224.556	239.556	240.556		678	75.2222	67.2222	68.2222	358.222	336.222
690	14.6667	15.6667	8.66667	6.33333	5.33333	1.33333	12.6667	7.66667	13.6667		660	96.3333	93.3333	78.3333	220.667	201.667	201.667	83.6667	87.6667	102.667		675	109	94	84	301.333	277.333	272.333	117	129	132		680	160.889	151.889	132.889	425.889	409.889	436.889	221.889	211.889	225.889		680	74.6667	74.6667	63.6667	331.667	309.667
692	10.6667	10.6667	10.6667	3.66667	1.66667	4.66667	4.66667	5.66667	7.66667		662	77.3333	88.3333	80.3333	199.333	182.333	195.333	78	76	94		677	114	92	79	256	252	255	118	123	110		682	144.333	140.333	121.333	391.333	374.333	424.333	201.333	173.333	220.333		682	76.7778	57.7778	52.7778	314.778	277.778
694	9.33333	7.33333	7.33333	1.33333	4.33333	4.33333	5.33333	12.3333	8.33333		664	70.6667	73.6667	68.6667	171.667	153.667	163.667	69.6667	68.6667	84.6667		679	96	91	85	241	242	234	115	99	102		684	132.111	134.111	126.111	361.111	356.111	365.111	205.111	170.111	210.111		684	66.3333	56.3333	53.3333	275.333	288.333
696	8.33333	9.33333	11.3333	2.66667	1.66667	1.66667	5.33333	5.33333	7.33333		666	67.3333	65.3333	56.3333	160	147	163	71	67	86		681	76	83	71	223.667	186.667	213.667	86	92	100		686	120.667	119.667	99.6667	336.667	321.667	350.667	179.667	160.667	180.667		686	53.8889	50.8889	46.8889	241.889	237.889
698	12.3333	11.3333	7.33333	2	2	3	10.3333	7.33333	9.33333		668	61.6667	62.6667	55.6667	144.333	143.333	136.333	71	72	72		683	76	65	64	195.667	184.667	200.667	91	86	82		688	123.556	114.556	107.556	309.556	289.556	315.556	161.556	152.556	179.556		688	54.4444	51.4444	42.4444	234.444	235.444
700	6.33333	10.3333	6.33333	1	4	-2	6.33333	4.33333	6.33333		670	48.6667	57.6667	46.6667	129.667	127.667	140.667	58.3333	55.3333	66.3333		685	69.6667	70.6667	58.6667	172.667	181.667	183.667	79.6667	82.6667	77.6667		690	107.444	102.444	101.444	292.444	254.444	291.444	150.444	146.444	158.444		690	40.1111	39.1111	37.1111	218.111	214.111
702	7.33333	9.33333	6.33333	2	-2	-1	5.33333	6.33333	5.33333		672	47	53	47	119.667	115.667	115.667	48	42	55		687	67.3333	57.3333	51.3333	162.333	144.333	156.333	76.3333	81.3333	74.3333		692	106.889	89.8889	77.8889	262.889	243.889	281.889	139.889	129.889	152.889		692	43.4444	41.4444	35.4444	199.444	195.444
704	4	4	0	3.33333	1.33333	-2.66667	10	4	5		674	38.3333	52.3333	47.3333	106	111	98	45	48	56		689	59	53	47	147.333	141.333	152.333	63	72	60		694	90.1111	90.1111	80.1111	242.111	224.111	243.111	132.111	123.111	149.111		694	39	39	33	174	160
706	5.33333	4.33333	1.33333	-2	-2	-2	1.33333	3.33333	5.33333		676	43	48	39	107.333	90.3333	93.3333	42.3333	39.3333	50.3333		691	56.3333	52.3333	39.3333	126.333	123.333	128.333	52.3333	61.3333	66.3333		696	87.3333	75.3333	70.3333	215.333	202.333	229.333	116.333	108.333	123.333		696	32.1111	40.1111	33.1111	163.111	166.111
708	5.33333	9.33333	7.33333	-1.33333	-1.33333	-2.33333	5.33333	7.33333	5.33333		678	43.6667	45.6667	34.6667	82.6667	78.6667	84.6667	37	42	41		693	39.6667	38.6667	31.6667	122.667	115.667	116.667	57.6667	53.6667	57.6667		698	80.2222	65.2222	64.2222	203.222	198.222	209.222	101.222	99.2222	112.222		698	28.8889	28.8889	32.8889	153.889	159.889
710	4.66667	4.66667	1.66667	1.33333	-0.66667	-2.66667	2.66667	1.66667	3.66667		680	25	34	36	84	86	82	39.6667	34.6667	39.6667		695	40	37	39	101.333	97.3333	107.333	47	43	51		700	74.3333	59.3333	66.3333	180.333	183.333	181.333	91.3333	84.3333	99.3333		700	27.8889	24.8889	24.8889	132.889	136.889
712	4.33333	4.33333	2.33333	-4.66667	-1.66667	-1.66667	-0.66667	5.33333	0.333333		682	24.6667	28.6667	21.6667	79.3333	81.3333	78.3333	30.6667	28.6667	36.6667		697	38.3333	33.3333	28.3333	89.3333	96.3333	101.333	47.3333	46.3333	47.3333		702	61.7778	64.7778	59.7778	177.778	159.778	158.778	93.7778	83.7778	96.7778		702	32.4444	29.4444	25.4444	135.444	128.444
714	5.66667	3.66667	1.66667	-3.66667	-6.66667	-3.66667	0.666667	1.66667	3.66667		684	31.6667	23.6667	26.6667	70.3333	66.3333	60.3333	24.3333	26.3333	37.3333		699	39.6667	34.6667	25.6667	85.6667	92.6667	80.6667	35.6667	39.6667	42.6667		704	64.8889	53.8889	48.8889	136.889	144.889	164.889	86.8889	85.8889	81.8889		704	25.5556	23.5556	20.5556	125.556	105.556
716	0.666667	4.66667	1.66667	-3.33333	-3.33333	-2.33333	3.66667	-0.33333	-0.33333		686	19.3333	31.3333	23.3333	67	59	61	33.6667	28.6667	35.6667		701	34.6667	22.6667	17.6667	88.6667	76.6667	80.6667	35.6667	41.6667	38.6667		706	53.8889	50.8889	50.8889	146.889	131.889	163.889	73.8889	83.8889	96.8889		706	22	22	19	102	103
718	3	0	0	-2	-3	-3	2	-1	0		688	21.6667	22.6667	17.6667	59.6667	59.6667	53.6667	23.6667	21.6667	26.6667		703	30.6667	28.6667	24.6667	62	77	83	41.6667	33.6667	36.6667		708	61.6667	48.6667	52.6667	150.667	139.667	148.667	87.6667	77.6667	82.6667		708	19	23	14	91	91
720	4.66667	3.66667	-1.33333	-3.66667	-4.66667	-4.66667	2.66667	1.66667	0.666667		690	21.6667	24.6667	23.6667	54	54	57	20	20	27		705	25.6667	25.6667	16.6667	67.3333	78.3333	67.3333	30.6667	24.6667	31.6667		710	47.1111	48.1111	45.1111	138.111	128.111	148.111	69.1111	69.1111	70.1111		710	16.6667	22.6667	12.6667	89.6667	78.6667
722	0.333333	-1.66667	-1.66667	-3.66667	-4.66667	0.333333	1.33333	-2.66667	-0.66667		692	17.3333	19.3333	21.3333	48.6667	51.6667	44.6667	17.3333	25.3333	32.3333		707	29	18	20	61.3333	65.3333	59.3333	36	33	32		712	59.3333	45.3333	48.3333	139.333	124.333	125.333	73.3333	76.3333	73.3333		712	13.6667	16.6667	13.6667	81.6667	74.6667
724	-0.66667	2.33333	-0.66667	-5	-5	-7	-0.66667	0.333333	-0.66667		694	10	18	7	44	51	37	17.6667	16.6667	21.6667		709	20.6667	24.6667	17.6667	68.6667	72.6667	60.6667	29.6667	30.6667	32.6667		714	51.2222	44.2222	38.2222	128.222	115.222	121.222	68.2222	61.2222	72.2222		714	19.7778	16.7778	14.7778	69.7778	59.7778
726	3.66667	-0.33333	-1.33333	-8	-5	-6	-0.33333	-2.33333	-0.33333		696	15.3333	13.3333	12.3333	41.3333	30.3333	39.3333	10.3333	15.3333	14.3333		711	20.6667	18.6667	19.6667	66	58	56	20.6667	25.6667	25.6667		716	49.1111	34.1111	36.1111	118.111	109.111	115.111	61.1111	50.1111	68.1111		716	12.6667	12.6667	10.6667	68.6667	65.6667
728	0	0	-3	-4	-6	-6	-2	-2	0		698	9.66667	12.6667	4.66667	32.6667	29.6667	33.6667	11.6667	12.6667	18.6667		713	22	14	11	56.3333	50.3333	55.3333	26	21	27		718	41	43	38	98	100	112	55	55	56		718	7.88889	9.88889	7.88889	60.8889	57.8889
730	0.666667	-1.33333	0.666667	-4.66667	-6.66667	-5.66667	-0.33333	-0.33333	0.666667		700	12	10	6	36.6667	32.6667	33.6667	13.6667	9.66667	11.6667		715	13.3333	12.3333	18.3333	41.6667	48.6667	51.6667	20.3333	20.3333	25.3333		720	39.8889	30.8889	28.8889	104.889	98.8889	102.889	51.8889	53.8889	61.8889		720	13.7778	10.7778	8.77778	45.7778	61.7778
732	-0.66667	-1.66667	-2.66667	-3.33333	-6.33333	-5.33333	0.333333	-2.66667	-0.66667		702	9.33333	5.33333	4.33333	30.3333	19.3333	23.3333	10	13	13		717	15.6667	12.6667	6.66667	39	40	46	13.6667	21.6667	27.6667		722	34.3333	26.3333	34.3333	96.3333	91.3333	98.3333	45.3333	44.3333	47.3333		722	11.1111	12.1111	7.11111	49.1111	50.1111
734	1	0	-2	-6.33333	-2.33333	-4.33333	-2	0	-1		704	4.33333	2.33333	7.33333	20.6667	27.6667	21.6667	7.33333	9.33333	13.3333		719	19	17	14	39.6667	42.6667	40.6667	20	19	21		724	35.8889	34.8889	31.8889	89.8889	78.8889	80.8889	45.8889	50.8889	36.8889		724	7.22222	15.2222	9.22222	46.2222	42.2222
736	-0.66667	-3.66667	-2.66667	-9	-5	-6	-2.66667	0.333333	-1.66667		706	3	1	3	25.3333	20.3333	16.3333	8	8	13		721	14.3333	5.33333	8.33333	36.3333	35.3333	36.3333	12.3333	17.3333	18.3333		726	32.4444	21.4444	23.4444	78.4444	78.4444	92.4444	35.4444	43.4444	43.4444		726	7	9	6	44	42
738	1	-4	-3	-7.33333	-6.33333	-7.33333	-2	-3	0		708	-1.33333	1.66667	1.66667	26.6667	28.6667	19.6667	4.33333	4.33333	12.3333		723	12	9	3	33.3333	35.3333	40.3333	17	15	20		728	25.6667	29.6667	28.6667	78.6667	71.6667	67.6667	39.6667	31.6667	40.6667		728	6	8	4	39	41
740	-3	-3	-3	-7.33333	-7.33333	-8.33333	-1	-1	-3		710	1	0	-1	21.3333	20.3333	9.33333	6	6	7		725	8.66667	10.6667	5.66667	40.3333	30.3333	32.3333	13.6667	13.6667	11.6667		730	28.6667	24.6667	22.6667	65.6667	62.6667	63.6667	37.6667	30.6667	35.6667		730	6.66667	4.66667	8.66667	34.6667	36.6667
742	-6.66667	-5.66667	-4.66667	-7	-7	-8	-2.66667	-2.66667	-2.66667		712	-3	7	3	22.6667	12.6667	17.6667	11	4	8		727	9.33333	4.33333	2.33333	31.6667	29.6667	21.6667	9.33333	11.3333	12.3333		732	22.6667	21.6667	24.6667	59.6667	60.6667	68.6667	39.6667	33.6667	35.6667		732	5.55556	2.55556	8.55556	25.5556	26.5556
744	-2	-3	-3	-8.66667	-10.6667	-10.6667	-4	-5	-1		714	-3	-2	-5	14.6667	12.6667	12.6667	6.33333	7.33333	12.3333		729	10.3333	7.33333	5.33333	22	19	24	8.33333	11.3333	11.3333		734	24.7778	20.7778	20.7778	63.7778	53.7778	59.7778	32.7778	28.7778	28.7778		734	5.66667	4.66667	5.66667	30.6667	34.6667
746	-4.33333	-2.33333	-5.33333	-8	-8	-9	-3.33333	-2.33333	-2.33333		716	-2	-1	-4	19	10	12	1.66667	4.66667	8.66667		731	7	6	4	26	20	19	9	6	10		736	23.6667	18.6667	17.6667	58.6667	53.6667	53.6667	31.6667	29.6667	29.6667		736	-0.33333	3.66667	5.66667	30.6667	27.6667
748	-4.66667	-3.66667	-4.66667	-6.66667	-5.66667	-6.66667	-4.66667	-3.66667	-2.66667		718	-5	1	-1	13.6667	13.6667	11.6667	3	2	3		733	7	6	2	18	21	23	11	13	5		738	21.8889	17.8889	14.8889	54.8889	53.8889	48.8889	26.8889	21.8889	28.8889		738	3.22222	4.22222	0.222222	20.2222	18.2222
750	-2.33333	-5.33333	-4.33333	-6.66667	-7.66667	-8.66667	-4.33333	-2.33333	-1.33333		720	-5.33333	-3.33333	-2.33333	13	10	8	1	2	5		735	6.66667	2.66667	4.66667	12	19	12	7.66667	12.6667	10.6667		740	11.8889	20.8889	13.8889	48.8889	40.8889	46.8889	24.8889	21.8889	27.8889		740	5.88889	5.88889	1.88889	26.8889	16.8889
752	-0.66667	-4.66667	-3.66667	-7.33333	-7.33333	-9.33333	-3.66667	-2.66667	0.333333		722	-5	-1	-5	12	12	8	-2.33333	-0.33333	0.666667		737	7.66667	4.66667	2.66667	17	12	20	7.66667	6.66667	4.66667		742	18.7778	15.7778	11.7778	46.7778	43.7778	47.7778	21.7778	23.7778	23.7778		742	0.111111	4.11111	3.11111	25.1111	21.1111
754	-4	-4	-6	-11.3333	-7.33333	-9.33333	-5	-2	-3		724	-5.66667	-6.66667	-5.66667	5.66667	5.66667	3.66667	0	3	2		739	2.66667	1.66667	2.66667	17.6667	14.6667	13.6667	7.66667	5.66667	1.66667		744	17	12	11	32	39	32	24	21	22		744	4.55556	6.55556	3.55556	19.5556	18.5556
756	-4.33333	-4.33333	-3.33333	-8.66667	-9.66667	-10.6667	-4.33333	-2.33333	-3.33333		726	-1.33333	-4.33333	-5.33333	2.66667	4.66667	1.66667	-3	1	0		741	1	-1	0	15.6667	13.6667	10.6667	3	5	5		746	11.2222	12.2222	10.2222	36.2222	30.2222	37.2222	21.2222	14.2222	16.2222		746	1	1	4	19	24
758	-3.33333	-2.33333	-3.33333	-10.3333	-10.3333	-8.33333	-4.33333	-4.33333	-2.33333		728	-7	-8	-7	3	1	4	0.333333	-2.66667	0.333333		743	0	4	1	18.3333	9.33333	15.3333	4	5	7		748	17.5556	11.5556	10.5556	29.5556	28.5556	38.5556	15.5556	14.5556	18.5556		748	1.88889	0.888889	0.888889	18.8889	16.8889
760	-4	-4	-7	-10.3333	-10.3333	-12.3333	-5	-4	-2		730	-7.33333	-4.33333	-8.33333	-2.33333	2.66667	-1.33333	-2	-1	0		745	0.333333	2.33333	1.33333	4.66667	7.66667	9.66667	7.33333	3.33333	7.33333		750	10.3333	10.3333	9.33333	27.3333	26.3333	31.3333	14.3333	15.3333	19.3333		750	-0.77778	2.22222	1.22222	13.2222	19.2222
762	-5	-6	-6	-10	-8	-11	-2	-2	0		732	-4.33333	-5.33333	-9.33333	6.66667	-4.33333	-1.33333	-2.33333	-1.33333	0.666667		747	-1.66667	1.33333	-0.66667	3.33333	4.33333	3.33333	0.333333	-0.66667	2.33333		752	8.66667	8.66667	10.6667	22.6667	28.6667	22.6667	14.6667	11.6667	18.6667		752	1.77778	4.77778	2.77778	18.7778	18.7778
764	-3.66667	-4.66667	-8.66667	-11.3333	-12.3333	-12.3333	-4.66667	-4.66667	-3.66667		734	-8.33333	-6.33333	-5.33333	3.66667	-2.33333	3.66667	-1.33333	-3.33333	5.66667		749	0.333333	0.333333	-1.66667	4	7	5	1.33333	2.33333	-0.66667		754	7.22222	8.22222	6.22222	23.2222	27.2222	29.2222	9.22222	13.2222	14.2222		754	1.66667	-2.33333	-1.33333	15.6667	15.6667
766	-5.66667	-4.66667	-8.66667	-9.66667	-9.66667	-12.6667	-4.66667	-3.66667	-2.66667		736	-6	-10	-9	-1.33333	-2.33333	-0.33333	-3.66667	-5.66667	0.333333		751	-1.33333	-3.33333	-3.33333	6	2	2	1.66667	-1.33333	1.66667		756	3.77778	9.77778	6.77778	19.7778	20.7778	18.7778	11.7778	9.77778	13.7778		756	1.66667	0.666667	1.66667	12.6667	15.6667
768	-3.33333	-5.33333	-9.33333	-10.3333	-10.3333	-13.3333	-4.33333	-3.33333	-2.33333		738	-10.6667	-9.66667	-9.66667	-3.66667	-3.66667	-5.66667	-3.33333	-3.33333	-4.33333		753	-0.66667	-0.66667	-1.66667	2.33333	-0.66667	2.33333	-0.66667	2.33333	4.33333		758	9.44444	7.44444	1.44444	18.4444	18.4444	18.4444	9.44444	6.44444	10.4444		758	-2	-1	-3	11	13
770	-5	-5	-4	-10.3333	-11.3333	-13.3333	-4	-2	-2		740	-11.3333	-5.33333	-4.33333	-2	-10	-6	-2.33333	-3.33333	-2.33333		755	1.66667	-2.33333	-4.33333	3.33333	0.333333	1.33333	-0.33333	0.666667	3.66667		760	4.22222	2.22222	1.22222	17.2222	15.2222	17.2222	8.22222	8.22222	12.2222		760	-3.22222	-0.22222	-0.22222	7.77778	15.7778
772	-6.66667	-7.66667	-5.66667	-9.33333	-12.3333	-11.3333	-3.66667	-5.66667	-3.66667		742	-11.6667	-10.6667	-10.6667	-3.66667	-2.66667	-2.66667	-3.66667	-5.66667	-1.66667		757	-3	-1	-3	0.333333	1.33333	-0.66667	1	4	3		762	1.55556	3.55556	2.55556	14.5556	16.5556	23.5556	6.55556	7.55556	9.55556		762	-2.88889	1.11111	-1.88889	11.1111	11.1111
774	-6	-9	-7	-11.6667	-11.6667	-13.6667	-6	-5	-5		744	-13.3333	-10.3333	-9.33333	-2.66667	-5.66667	-4.66667	-7.33333	-4.33333	-1.33333		759	-5	-3	-7	-0.33333	-0.33333	-2.33333	0	1	1		764	3.22222	8.22222	4.22222	16.2222	10.2222	14.2222	9.22222	9.22222	13.2222		764	1	-3	1	7	5
776	-4.33333	-4.33333	-5.33333	-11.3333	-12.3333	-11.3333	-5.33333	-2.33333	-2.33333		746	-7.66667	-7.66667	-10.6667	-3.66667	-4.66667	-6.66667	-4	-4	-2		761	-5.33333	-3.33333	-5.33333	-4.33333	-3.33333	-2.33333	-1.33333	-1.33333	0.666667		766	6.33333	3.33333	4.33333	17.3333	14.3333	18.3333	6.33333	7.33333	11.3333		766	1.11111	-0.88889	1.11111	6.11111	1.11111
778	-6	-8	-9	-10	-13	-14	-7	-6	-7		748	-11.6667	-11.6667	-11.6667	-6.66667	-5.66667	-11.6667	-3.66667	-6.66667	-5.66667		763	-5	-7	-6	-4.66667	-5.66667	-8.66667	-1	-3	-2		768	-1	3	3	12	5	11	1	2	7		768	-2.44444	0.555556	-1.44444	11.5556	5.55556
780	-9.33333	-8.33333	-6.33333	-12.3333	-13.3333	-12.3333	-4.33333	-6.33333	-2.33333		750	-12.6667	-9.66667	-10.6667	-8.33333	-8.33333	-13.3333	-6.66667	-4.66667	-1.66667		765	-5.33333	-4.33333	-8.33333	-4	-2	-7	-2.33333	-1.33333	-1.33333		770	2.55556	2.55556	-0.44444	11.5556	11.5556	8.55556	3.55556	5.55556	8.55556		770	-4.44444	0.555556	-4.44444	9.55556	6.55556
782	-6.66667	-8.66667	-6.66667	-14.3333	-14.3333	-17.3333	-6.66667	-7.66667	-4.66667		752	-12.6667	-12.6667	-12.6667	-8.66667	-11.6667	-9.66667	-6.66667	-8.66667	-5.66667		767	-4.33333	-6.33333	-9.33333	-3.66667	-1.66667	-5.66667	-4.33333	-4.33333	-0.33333		772	2.55556	4.55556	1.55556	11.5556	9.55556	10.5556	3.55556	4.55556	4.55556		772	-2	-3	1	6	9
784	-3.33333	-7.33333	-7.33333	-14	-15	-14	-5.33333	-4.33333	-6.33333		754	-13.6667	-9.66667	-9.66667	-11.3333	-10.3333	-12.3333	-7.66667	-7.66667	-5.66667		769	-5.33333	-6.33333	-7.33333	-5	-6	-7	-2.33333	-2.33333	-1.33333		774	1.88889	-0.11111	1.88889	5.88889	7.88889	11.8889	2.88889	2.88889	4.88889		774	-4.55556	-3.55556	-0.55556	4.44444	5.44444
786	-5.66667	-6.66667	-8.66667	-13.3333	-13.3333	-15.3333	-5.66667	-5.66667	-2.66667		756	-14.6667	-12.6667	-8.66667	-9.33333	-8.33333	-13.3333	-7.66667	-6.66667	-5.66667		771	-3.66667	0.333333	-4.66667	-5.33333	-5.33333	-7.33333	-1.66667	-1.66667	-0.66667		776	-2.88889	0.111111	0.111111	9.11111	7.11111	13.1111	4.11111	-0.88889	5.11111		776	-2.66667	-2.66667	-1.66667	10.3333	1.33333
788	-8	-9	-10	-13.3333	-13.3333	-15.3333	-5	-8	-3		758	-13	-13	-11	-11	-9	-10	-8	-7	-5		773	-4.33333	-8.33333	-9.33333	-8.33333	-10.3333	-9.33333	-5.33333	-5.33333	-4.33333		778	-1.66667	-1.66667	-1.66667	4.33333	6.33333	7.33333	1.33333	3.33333	4.33333		778	-4.66667	0.333333	-2.66667	7.33333	7.33333
790	-7.33333	-6.33333	-9.33333	-14.6667	-14.6667	-15.6667	-7.33333	-5.33333	-4.33333		760	-16.3333	-14.3333	-14.3333	-10.6667	-11.6667	-11.6667	-8.66667	-8.66667	-7.66667		775	-9	-8	-8	-6	-10	-11	-4	-7	-5		780	1.33333	-0.66667	-0.66667	9.33333	6.33333	11.3333	2.33333	1.33333	2.33333		780	-5.22222	-3.22222	-3.22222	1.77778	1.77778
792	-7.33333	-10.3333	-8.33333	-13.6667	-13.6667	-17.6667	-8.33333	-7.33333	-7.33333		762	-16.6667	-15.6667	-10.6667	-9.66667	-9.66667	-12.6667	-6.66667	-8.66667	-4.66667		777	-6.33333	-9.33333	-7.33333	-8.66667	-6.66667	-11.6667	-4.33333	-5.33333	-1.33333		782	-1.55556	-0.55556	2.44444	5.44444	10.4444	4.44444	2.44444	4.44444	6.44444		782	-4.77778	-2.77778	-1.77778	7.22222	0.222222
794	-7	-9	-7	-18	-16	-19	-5	-6	-8		764	-16	-13	-14	-11.3333	-12.3333	-15.3333	-8.66667	-9.66667	-7.66667		779	-7	-8	-9	-9	-8	-10	-3	-4	-4		784	-0.11111	-1.11111	-1.11111	7.88889	3.88889	4.88889	1.88889	0.888889	1.88889		784	-6.11111	-4.11111	-6.11111	4.88889	-0.11111
796	-9.33333	-6.33333	-9.33333	-12.6667	-15.6667	-17.6667	-9.33333	-8.33333	-4.33333		766	-15.3333	-14.3333	-13.3333	-10.3333	-13.3333	-12.3333	-8.66667	-8.66667	-4.66667		781	-9.66667	-5.66667	-9.66667	-10	-11	-15	-5.66667	-7.66667	-4.66667		786	-2.22222	-0.22222	0.777778	4.77778	3.77778	3.77778	-0.22222	1.77778	3.77778		786	-3.77778	-1.77778	-2.77778	2.22222	5.22222
798	-5	-8	-9	-15.6667	-17.6667	-16.6667	-6	-4	-3		768	-16	-17	-14	-18	-15	-15	-8	-9	-6		783	-3.66667	-10.6667	-9.66667	-9	-9	-9	-6.66667	-5.66667	-5.66667		788	0.333333	-2.66667	-1.66667	2.33333	0.333333	1.33333	-2.66667	-0.66667	5.33333		788	-3.88889	-2.88889	-1.88889	-0.88889	0.111111
800	-6.33333	-7.33333	-10.3333	-14.6667	-15.6667	-17.6667	-7.33333	-5.33333	-5.33333		770	-16.6667	-16.6667	-15.6667	-13.3333	-13.3333	-16.3333	-10	-8	-5		785	-8	-7	-9	-7.66667	-10.6667	-9.66667	-4	-5	-1		790	-3.44444	-1.44444	-1.44444	1.55556	3.55556	4.55556	2.55556	-0.44444	2.55556		790	-3.44444	-5.44444	-1.44444	-0.44444	0.555556
802	-8.66667	-7.66667	-7.66667	-17.6667	-15.6667	-19.6667	-6.66667	-5.66667	-6.66667		772	-18.6667	-16.6667	-15.6667	-14.6667	-14.6667	-16.6667	-11	-10	-9		787	-7.33333	-9.33333	-9.33333	-8	-13	-13	-3.33333	-6.33333	-4.33333		792	-4.55556	-1.55556	-1.55556	7.44444	1.44444	0.444444	-1.55556	-0.55556	0.444444		792	-6.33333	-4.33333	-0.33333	-3.33333	1.66667
804	-9.33333	-8.33333	-11.3333	-16	-18	-20	-6.33333	-8.33333	-6.33333		774	-17	-18	-18	-17	-17	-14	-10.6667	-11.6667	-6.66667		789	-8	-11	-12	-11.6667	-10.6667	-10.6667	-7	-8	-5		794	-2	-3	1	6	4	1	-1	1	-1		794	-3.44444	-6.44444	-3.44444	0.555556	4.55556
806	-9.33333	-11.3333	-11.3333	-18	-16	-18	-9.33333	-10.3333	-6.33333		776	-17	-16	-17	-18.3333	-15.3333	-20.3333	-12	-11	-9		791	-7.33333	-11.3333	-10.3333	-10.6667	-16.6667	-16.6667	-7.33333	-4.33333	-2.33333		796	-2.11111	-3.11111	-0.11111	1.88889	1.88889	-0.11111	-0.11111	-0.11111	-0.11111		796	-2.88889	-8.88889	-2.88889	-1.88889	0.111111
808	-8.33333	-9.33333	-9.33333	-15.3333	-19.3333	-18.3333	-9.33333	-8.33333	-5.33333		778	-19.3333	-19.3333	-17.3333	-18.6667	-18.6667	-22.6667	-11.6667	-9.66667	-7.66667		793	-9.33333	-12.3333	-15.3333	-13.6667	-14.6667	-12.6667	-8.33333	-9.33333	-6.33333		798	-4.88889	-0.88889	-2.88889	1.11111	-0.88889	1.11111	4.11111	-2.88889	0.111111		798	-3.33333	-8.33333	-11.3333	-2.33333	-1.33333
810	-6.66667	-11.6667	-10.6667	-16.3333	-16.3333	-17.3333	-7.66667	-9.66667	-6.66667		780	-20.6667	-18.6667	-17.6667	-16.3333	-14.3333	-20.3333	-13	-12	-11		795	-9.33333	-11.3333	-17.3333	-10.6667	-16.6667	-13.6667	-8.33333	-10.3333	-7.33333		800	-6.11111	-2.11111	-0.11111	2.88889	1.88889	3.88889	1.88889	0.888889	3.88889		800	-9.44444	-10.4444	-4.44444	-5.44444	4.55556
812	-11.3333	-8.33333	-11.3333	-19	-22	-21	-5.33333	-2.33333	-7.33333		782	-19	-18	-16	-13.6667	-17.6667	-17.6667	-8.66667	-12.6667	-11.6667		797	-8.33333	-10.3333	-13.3333	-16.3333	-15.3333	-19.3333	-9.33333	-8.33333	-3.33333		802	-5.11111	-2.11111	-6.11111	0.888889	3.88889	-3.11111	-1.11111	-1.11111	1.88889		802	-9.55556	-11.5556	-5.55556	-7.55556	-4.55556
814	-9.66667	-9.66667	-8.66667	-20.6667	-19.6667	-18.6667	-8.66667	-9.66667	-6.66667		784	-20	-18	-17	-16.6667	-16.6667	-18.6667	-12.3333	-11.3333	-8.33333		799	-7.33333	-10.3333	-11.3333	-15	-14	-19	-5.33333	-8.33333	-5.33333		804	-3.11111	-4.11111	-0.11111	0.888889	-1.11111	-1.11111	0.888889	0.888889	-0.11111		804	-9.11111	-8.11111	-4.11111	-3.11111	-1.11111
816	-8.33333	-11.3333	-12.3333	-20.6667	-21.6667	-22.6667	-7.33333	-8.33333	-4.33333		786	-21.3333	-19.3333	-18.3333	-17.3333	-18.3333	-19.3333	-12	-11	-9		801	-11.6667	-9.66667	-10.6667	-16.6667	-15.6667	-17.6667	-10.6667	-11.6667	-6.66667		806	-3.22222	-1.22222	-5.22222	-0.22222	-1.22222	-2.22222	2.77778	-0.22222	-0.22222		806	-6.77778	-10.7778	-6.77778	0.222222	-5.77778
818	-11.6667	-12.6667	-11.6667	-23	-21	-21	-8.66667	-8.66667	-10.6667		788	-21	-21	-21	-20	-19	-24	-14.3333	-14.3333	-8.33333		803	-12.6667	-11.6667	-14.6667	-17	-19	-21	-10.6667	-7.66667	-7.66667		808	-3.77778	-4.77778	-9.77778	0.222222	-2.77778	1.22222	-1.77778	1.22222	-0.77778		808	-8.66667	-6.66667	-8.66667	-8.66667	4.33333
820	-11	-13	-9	-20.3333	-20.3333	-22.3333	-11	-7	-4		790	-22.6667	-22.6667	-16.6667	-17	-19	-19	-13.6667	-11.6667	-9.66667		805	-9	-12	-15	-16	-17	-20	-7	-12	-5		810	-4.44444	-4.44444	-3.44444	0.555556	-0.44444	-2.44444	-3.44444	-0.44444	-1.44444		810	-8.55556	-12.5556	4.44444	-1.55556	-6.55556
822	-12.3333	-10.3333	-11.3333	-21.3333	-25.3333	-26.3333	-12.3333	-10.3333	-8.33333		792	-21.3333	-20.3333	-17.3333	-18.3333	-20.3333	-24.3333	-16	-15	-9		807	-13	-10	-12	-14.3333	-17.3333	-19.3333	-9	-8	-8		812	-5.77778	-7.77778	-2.77778	0.222222	1.22222	-3.77778	-2.77778	3.22222	1.22222		812	-12.6667	-10.6667	-12.6667	-4.66667	-10.6667
824	-14	-13	-18	-21.3333	-23.3333	-24.3333	-9	-11	-8		794	-22.6667	-21.6667	-18.6667	-17	-21	-21	-10.3333	-12.3333	-9.33333		809	-14	-13	-20	-18.6667	-10.6667	-14.6667	-11	-12	-5		814	-3.11111	-4.11111	-4.11111	-0.11111	-3.11111	-0.11111	-0.11111	-0.11111	-0.11111		814	-14.6667	-12.6667	-23.6667	-0.66667	4.33333
826	-11.3333	-14.3333	-21.3333	-21.3333	-25.3333	-26.3333	-11.3333	-7.33333	-12.3333		796	-22.6667	-21.6667	-18.6667	-22.3333	-19.3333	-27.3333	-13	-11	-9		811	-14.3333	-12.3333	-14.3333	-21	-16	-20	-12.3333	-9.33333	-5.33333		816	-4.33333	-8.33333	-3.33333	-2.33333	-1.33333	0.666667	-3.33333	-6.33333	0.666667
828	-15	-16	-21	-26.3333	-25.3333	-30.3333	-8	-16	-11		798	-23	-21	-21	-17	-20	-23	-13.6667	-15.6667	-12.6667		813	-14.6667	-13.6667	-19.6667	-15.6667	-17.6667	-19.6667	-12.6667	-12.6667	-8.66667		818	-8.11111	-4.11111	-2.11111	-5.11111	-2.11111	-2.11111	-2.11111	-1.11111	0.888889
830	-12	-13	-19	-27.6667	-31.6667	-34.6667	-11	-13	-6		800	-23.3333	-21.3333	-19.3333	-21.3333	-22.3333	-25.3333	-15.3333	-15.3333	-10.3333		815	-15	-15	-19	-21	-22	-21	-9	-9	-6		820	-3.77778	-6.77778	-8.77778	-2.77778	-3.77778	-6.77778	-3.77778	-5.77778	-3.77778
832	-11.3333	-12.3333	-17.3333	-27	-25	-32	-10.3333	-9.33333	-8.33333		802	-23	-23	-19	-19.6667	-22.6667	-27.6667	-11.6667	-15.6667	-10.6667		817	-15.3333	-18.3333	-17.3333	-17.6667	-16.6667	-21.6667	-10.3333	-12.3333	-9.33333		822	-5.77778	-5.77778	-5.77778	-2.77778	2.22222	-4.77778	-2.77778	0.222222	-2.77778
834	-17.3333	-19.3333	-25.3333	-37	-27	-31	-13.3333	-11.3333	-9.33333		804	-25.3333	-26.3333	-20.3333	-23	-24	-25	-14.6667	-15.6667	-11.6667		819	-19	-17	-21	-19.6667	-19.6667	-21.6667	-11	-16	-7		824	-7.77778	-7.77778	-5.77778	-7.77778	0.222222	-6.77778	-9.77778	-1.77778	1.22222
836	-17	-16	-21	-33.6667	-33.6667	-36.6667	-10	-11	-10		806	-25.3333	-27.3333	-24.3333	-22	-23	-28	-9.33333	-13.3333	-6.33333		821	-13	-19	-19	-25.3333	-19.3333	-22.3333	-10	-15	-10		826	-8.22222	-9.22222	-10.2222	-2.22222	-5.22222	-8.22222	-8.22222	-4.22222	-3.22222
838	-22.3333	-24.3333	-24.3333	-35.3333	-37.3333	-35.3333	-25.3333	-14.3333	-10.3333		808	-24.3333	-23.3333	-23.3333	-27.3333	-27.3333	-26.3333	-16.6667	-14.6667	-14.6667		823	-17.6667	-21.6667	-24.6667	-17.3333	-23.3333	-24.3333	-13.6667	-12.6667	-11.6667		828	-9.44444	-9.44444	-2.44444	-3.44444	-5.44444	-6.44444	-8.44444	-1.44444	-2.44444
840	-18.6667	-22.6667	-34.6667	-49.3333	-49.3333	-59.3333	-22.6667	-26.6667	-14.6667		810	-28.6667	-24.6667	-23.6667	-27	-27	-31	-16.6667	-11.6667	-12.6667		825	-17	-19	-17	-23.3333	-21.3333	-28.3333	-15	-14	-12		830	-8.77778	-9.77778	-7.77778	-5.77778	-8.77778	-7.77778	-8.77778	-3.77778	-7.77778
842	-30.3333	-25.3333	-31.3333	-47.3333	-48.3333	-51.3333	-24.3333	-22.3333	-22.3333		812	-26	-28	-26	-23.3333	-25.3333	-30.3333	-12.3333	-16.3333	-11.3333		827	-16	-21	-21	-25	-18	-26	-15	-13	-12		832	-12.4444	-4.44444	-6.44444	-3.44444	-8.44444	-8.44444	-5.44444	-6.44444	-5.44444
844	-26	-21	-35	-53	-59	-59	-13	-16	-9		814	-32.3333	-29.3333	-27.3333	-28	-27	-30	-19.3333	-16.3333	-17.3333		829	-17.3333	-15.3333	-23.3333	-26.3333	-31.3333	-28.3333	-17.3333	-13.3333	-13.3333		834	-8.22222	-14.2222	-14.2222	-8.22222	-5.22222	-7.22222	-9.22222	-5.22222	-8.22222
846	-34	-40	-36	-56	-57	-67	-23	-24	-27		816	-28	-30	-29	-25.3333	-27.3333	-29.3333	-20	-18	-15		831	-27.3333	-26.3333	-28.3333	-26	-20	-32	-19.3333	-24.3333	-15.3333		836	-14.2222	-12.2222	-6.22222	-0.22222	-8.22222	-4.22222	-7.22222	-8.22222	-2.22222
848	-32	-47	-36	-75.3333	-75.3333	-79.3333	-38	-27	-12		818	-33	-35	-31	-27.3333	-28.3333	-33.3333	-18.6667	-19.6667	-12.6667		833	-17	-17	-24	-33.6667	-34.6667	-35.6667	-18	-15	-12		838	-15.4444	-11.4444	-11.4444	-7.44444	-5.44444	-7.44444	-8.44444	-13.4444	-12.4444
850	-47	-44	-49	-67.6667	-77.6667	-80.6667	-42	-29	-32		820	-34.3333	-34.3333	-30.3333	-27.3333	-28.3333	-33.3333	-20.6667	-20.6667	-15.6667		835	-23.3333	-23.3333	-29.3333	-30.3333	-35.3333	-40.3333	-26.3333	-19.3333	-16.3333		840	-24.5556	-16.5556	-16.5556	-9.55556	-13.5556	-14.5556	-6.55556	-16.5556	-7.55556
				0.002667	0.001167	0.001267	0.001667	0.001767	0.001867		822	-36	-37	-29	-29.3333	-28.3333	-32.3333	-19	-18	-16		837	-26	-29	-39	-43.3333	-42.3333	-44.3333	-18	-22	-17		842	-18.2222	-10.2222	-15.2222	-10.2222	-13.2222	-4.22222	-7.22222	-7.22222	-2.22222
				0.002233	0.001133	0.001233	0.001333	0.001433	0.001833		824	-36	-36	-33	-35	-30	-36	-22.3333	-21.3333	-21.3333		839	-37.6667	-26.6667	-38.6667	-39.3333	-43.3333	-44.3333	-30.6667	-27.6667	-9.66667		844	-26.2222	-19.2222	-15.2222	-10.2222	-8.22222	-10.2222	-12.2222	-12.2222	-0.22222
				0.002433	0.001133	0.001133	0.001433	0.001333	0.001433		826	-36.6667	-38.6667	-28.6667	-31.3333	-31.3333	-37.3333	-19	-18	-14		841	-31.3333	-31.3333	-43.3333	-49.3333	-49.3333	-49.3333	-28.3333	-23.3333	-27.3333		846	-19.5556	-19.5556	-11.5556	-21.5556	-17.5556	-21.5556	-9.55556	-7.55556	-13.5556
				0.002867	0.001367	0.001267	0.001267	0.001567	0.001667		828	-34.3333	-35.3333	-34.3333	-40.3333	-41.3333	-44.3333	-24.3333	-20.3333	-19.3333		843	-24.3333	-28.3333	-45.3333	-49.6667	-43.6667	-52.6667	-39.3333	-32.3333	-29.3333		848	-29.4444	-29.4444	-29.4444	-20.4444	-11.4444	-20.4444	-11.4444	-11.4444	-15.4444
				0.002633	0.001133	0.001433	0.001333	0.001533	0.001733		830	-40.3333	-39.3333	-35.3333	-43.3333	-41.3333	-43.3333	-27.6667	-27.6667	-15.6667		845	-44	-37	-37	-55.3333	-55.3333	-66.3333	-40	-35	-28		850	-14.3333	-24.3333	-17.3333	-6.33333	-24.3333	-32.3333	-19.3333	-4.33333	-22.3333
				0.002533	0.001433	0.001233	0.001733	0.001633	0.001933		832	-44	-42	-34	-43.6667	-38.6667	-48.6667	-27	-25	-22		847	-55	-53	-57	-55	-72	-76	-36	-30	-30
				0.002433	0.001233	0.001333	0.001533	0.001433	0.001733		834	-49	-44	-52	-48.6667	-42.6667	-51.6667	-24.3333	-34.3333	-23.3333		849	-51.3333	-49.3333	-63.3333	-73	-59	-78	-30.3333	-54.3333	-20.3333
				0.002567	0.001067	0.001267	0.001567	0.001767	0.001767		836	-50.3333	-51.3333	-45.3333	-47.6667	-51.6667	-61.6667	-33	-29	-22
				0.0028	0.0019	0.0014	0.0017	0.0017	0.0019		838	-50.6667	-59.6667	-54.6667	-53	-58	-61	-34	-32	-25
				0.0027	0.0016	0.0013	0.0017	0.0014	0.002		840	-66.6667	-61.6667	-59.6667	-61	-58	-69	-46	-45	-39
				0.0024	0.0012	0.0009	0.0014	0.0014	0.0017		842	-66.6667	-67.6667	-61.6667	-62	-62	-68	-51	-39	-31
				0.0025	0.0015	0.0015	0.0015	0.0016	0.0017		844	-93.6667	-79.6667	-71.6667	-73.3333	-76.3333	-90.3333	-48.3333	-50.3333	-52.3333
				0.002333	0.001633	0.001133	0.001633	0.001433	0.001633		846	-88.6667	-94.6667	-79.6667	-80.3333	-80.3333	-92.3333	-41.6667	-45.6667	-33.6667
				0.002567	0.001467	0.001367	0.001667	0.001667	0.001767		848	-112.333	-115.333	-88.3333	-82.3333	-84.3333	-104.333	-45.6667	-53.6667	-49.6667
				0.003133	0.001533	0.001633	0.001133	0.001633	0.001733		850	-122	-117	-97	-106.333	-111.333	-114.333	-77	-64	-49
				0.002967	0.001567	0.001267	0.001967	0.001767	0.001867
				0.002967	0.001367	0.001467	0.001767	0.001667	0.001567
				0.0027	0.0016	0.0016	0.0014	0.0014	0.0019
				0.002433	0.001733	0.001333	0.001133	0.001533	0.001433
				0.002667	0.001567	0.001567	0.001467	0.001567	0.001767
				0.002867	0.001367	0.001567	0.001767	0.001767	0.001867
				0.0026	0.0012	0.0016	0.0013	0.0014	0.0018
				0.002467	0.001567	0.001667	0.001567	0.001467	0.001667
				0.002833	0.001433	0.001333	0.001733	0.001333	0.001133
				0.002533	0.001133	0.001533	0.001133	0.001533	0.001133
				0.003033	0.001433	0.001733	0.001233	0.001033	0.001833
				0.002767	0.001767	0.001567	0.001767	0.001367	0.001567
				0.002533	0.001333	0.001433	0.001433	0.001433	0.001533
				0.002833	0.001533	0.001433	0.001433	0.001433	0.001533
				0.002767	0.001167	0.001267	0.000967	0.001367	0.001567
				0.0029	0.0011	0.0014	0.0012	0.0012	0.0016
				0.002833	0.001733	0.001633	0.001633	0.001533	0.001833
				0.0029	0.0014	0.0014	0.0016	0.0015	0.0017
				0.002867	0.001467	0.001567	0.001467	0.001467	0.001567
				0.0025	0.0016	0.0017	0.0012	0.0011	0.0017
				0.0027	0.0015	0.0014	0.001	0.0012	0.0017
				0.0032	0.0017	0.0015	0.0015	0.0016	0.0017
				0.002567	0.001767	0.001667	0.001367	0.001267	0.001367
				0.003	0.0016	0.0017	0.0014	0.0013	0.0015
				0.0029	0.0018	0.0017	0.0012	0.0012	0.0015
				0.003067	0.001967	0.001867	0.001467	0.001367	0.001467
				0.0032	0.002	0.0021	0.0015	0.0015	0.0014
				0.002933	0.002033	0.001533	0.001233	0.001133	0.001433
				0.0032	0.0022	0.0022	0.0014	0.0015	0.0016
				0.0034	0.0023	0.0023	0.0015	0.0015	0.0016
				0.0034	0.0024	0.0025	0.0011	0.0015	0.0016
				0.003533	0.002433	0.002433	0.001233	0.001133	0.001533
				0.003433	0.002633	0.002633	0.001533	0.001333	0.001433
				0.0034	0.0027	0.0026	0.0016	0.0015	0.0017
				0.004133	0.003233	0.003033	0.001433	0.001733	0.001633
				0.004033	0.003033	0.002933	0.001233	0.001533	0.001633
				0.0042	0.0033	0.0032	0.0017	0.0016	0.0018
				0.004067	0.003367	0.003367	0.001667	0.001467	0.001867
				0.004167	0.003667	0.003367	0.001667	0.001667	0.001867
				0.004467	0.003467	0.003267	0.001567	0.001567	0.001867
				0.004367	0.003567	0.003667	0.001767	0.001767	0.001867
				0.0045	0.0037	0.0035	0.0018	0.0017	0.0018
				0.0047	0.0039	0.0037	0.0018	0.0017	0.0018
				0.0043	0.0036	0.0036	0.0017	0.0017	0.0015
				0.004833	0.004133	0.003633	0.001933	0.001733	0.002033
				0.004567	0.004167	0.003367	0.001867	0.001467	0.001567
				0.004467	0.003867	0.003667	0.001767	0.001867	0.001567
				0.0043	0.0037	0.0037	0.0019	0.0019	0.0021
				0.004367	0.003467	0.003767	0.002367	0.001967	0.002167
				0.004367	0.003467	0.003467	0.001767	0.001667	0.001967
				0.0043	0.0036	0.0031	0.0016	0.0019	0.0019
				0.004033	0.003033	0.003033	0.001833	0.001833	0.001933
				0.0035	0.003	0.0031	0.0018	0.0022	0.0022
				0.003767	0.002767	0.002467	0.001967	0.001567	0.001967
				0.003733	0.002633	0.002533	0.001933	0.002033	0.001333
				0.0034	0.0022	0.0022	0.0017	0.002	0.002
				0.002633	0.001733	0.001933	0.001233	0.001533	0.001533
				0.002833	0.002033	0.001333	0.001533	0.001533	0.001333
				0.002867	0.001767	0.000967	0.001367	0.001567	0.001467
				0.0026	0.0015	0.0013	0.0012	0.001	0.0017
				0.002533	0.001133	0.001433	0.001533	0.001533	0.001633
				0.002433	0.001233	0.001233	0.001533	0.001233	0.001633
				0.002933	0.001233	0.001233	0.001233	0.001633	0.001733
				0.0028	0.0013	0.0011	0.0015	0.0016	0.001
				0.002333	0.001033	0.000933	0.001233	0.001133	0.001433
				0.002233	0.000833	0.000633	0.001233	0.001133	0.001233
				0.002133	0.000833	0.000933	0.001233	0.001333	0.001333
				0.002167	0.000967	0.000267	0.001167	0.001467	0.001367
				0.002333	0.000433	0.000733	0.000733	0.001133	0.001233
				0.001767	0.000267	0.000467	0.000867	0.000967	0.001067
				0.001767	0.000867	0.000567	0.001367	0.001567	0.001267
				0.001833	0.000333	0.000233	0.000733	0.000733	0.000933
				0.001867	6.67e-05	6.67e-05	0.001067	0.000767	0.000667
				0.002067	0.000167	0.000167	0.000967	0.000967	0.000367
				0.001633	-0.00027	-6.7e-05	0.001033	0.000533	0.000433
				0.001267	6.67e-05	-0.00033	0.000567	0.000367	0.000567
				0.0012	-0.0001	-0.0001	0.0005	0.0009	0.0007
				0.001533	-0.00047	-0.00057	0.001333	0.000533	0.000233
				0.001633	3.33e-05	-0.00017	0.000133	0.001033	0.000633
				0.001233	3.33e-05	-0.00017	0.000833	0.001033	0.000933
				0.0014	-0.0001	-0.0001	0.0003	0.0008	0.001
				0.001333	3.33e-05	-0.00017	0.000633	0.000133	-0.00017
				0.001867	0.000367	-3.3e-05	0.000867	0.000767	0.001067
				0.0015	-0.0004	-0.0003	0.0006	0.0007	0.0009
				0.000567	0.000267	6.67e-05	0.001567	0.001067	0.000567
				0.0011	-0.0001	0.0002	0.0006	0.0006	0.0003
				0.001667	0.000167	-0.00043	0.000867	0.000367	0.001067
				0.001633	0.000133	3.33e-05	0.000633	0.000633	0.000533
				0.001033	-0.00037	-6.7e-05	0.000633	0.000533	-0.00067
				0.001133	0.000133	-0.00037	0.000533	0.000433	0.000433
				0.001333	-0.00017	-0.00017	0.000633	0.000733	0.000333
				0.001733	0.000133	0.000133	0.000633	0.000933	0.000933
				0.001167	-3.3e-05	-3.3e-05	0.000867	0.000667	0.000467
				0.001967	0.000567	0.000267	0.000767	0.000767	0.000667
				0.001367	-3.3e-05	-0.00023	0.000467	0.000267	0.000667
				0.001333	0.000233	-0.00017	0.000433	0.000733	3.33e-05
				0.0018	0.0001	0.0007	0.0009	0.0008	0.0002
				0.0014	0.0001	-0.0004	0.0006	0.0004	-0.0004
				0.001367	-0.00033	-0.00013	0.000567	0.000567	0.000767
				0.0017	0.0001	0.0002	0.0003	0.0006	0.0009
				0.001433	-0.00027	0.000333	0.000533	0.000433	0.000133
				0.0014	0	-0.0001	0.001	0.001	0.0003
				0.001267	0.000167	6.67e-05	0.000367	0.000667	0.000267
				0.0016	0.0001	0.0002	0.0006	0.0009	0.0013
				0.001133	0.000133	0.000533	0.000833	0.001233	0.001033
				0.001367	6.67e-05	-3.3e-05	0.000367	0.000867	0.000167
				0.0016	0.0002	-0.0005	0.0007	0.0008	0.0008
				0.001633	0.000533	3.33e-05	-0.00037	0.000533	0.000833
				0.001367	-0.00033	-0.00013	0.000167	0.000667	0.000567
				0.001267	-0.00023	-0.00013	0.000767	0.000467	-3.3e-05
				0.0016	0.0005	-0.0007	0.0012	0.0013	0.0007
				0.0019	0.0002	0	0.0007	0.0007	0.0005
				0.001267	0.000267	0.000367	0.000567	0.000667	-3.3e-05
				0.0011	-0.0009	0.0008	0.0004	0	0.0003
				0.0015	0	0.0001	0.0007	0.0004	-0.0002
				0.0015	-0.0005	-0.0006	0.0006	0.0005	0.0011
				0.001767	0.000467	0.000267	0.001267	0.000967	0.000367
				0.0014	-0.0001	-0.0005	0.0003	0.0005	0.0008
				0.001067	0.000967	-0.00063	0.000667	0.000267	0.000567
				0.0006	0.0001	-0.0006	0.0005	0	-0.0004
				0.0015	-0.0008	0	0.0007	0.0005	0.0004
				0.001767	0.000467	6.67e-05	0.000267	0.000267	0.000467
				0.002233	0.000333	-0.00077	0.000733	0.000233	0.000733
				0.0016	-0.0003	-0.0001	0.0008	0.0004	0.0002
				0.001233	-0.00047	-0.00047	0.000733	0.000333	0.000233
				0.001333	-0.00017	0.000233	0.000333	0.000233	0.000433
				0.001467	0.000267	-0.00063	0.000567	0.000667	0.000767
				0.001067	-0.00023	-0.00053	6.67e-05	0.000467	0.000467
				0.0019	0.0006	0.0002	0.0012	0.0012	0.0007
				0.0021	-0.0004	0	-0.0001	0.0002	0.0005
				0.001567	0.000567	-0.00083	0.000367	0.001167	0.000367
				0.0017	0.0007	0.0004	0.0005	0.001	0.0005
				0.001833	-0.00057	-0.00037	3.33e-05	0.000333	0.001033
				0.002167	0.000867	0.000867	0.000867	0.000367	0.001067
				0.0016	0.0008	0.0003	0.0004	0.0005	0
				0.0012	0	-0.0002	0.0006	0.0003	0.0007
				0.001467	-0.00013	0.000167	0.000767	-3.3e-05	0.000867
				0.001367	0.000167	0.000367	0.000567	0.000367	0.001167
				0.001433	0.000533	-0.00027	0.000433	0.000833	0.000333
				0.0007	0.0006	-0.0002	-0.0002	0.0008	0.0004
				0.000933	-6.7e-05	-0.00017	0.001033	0.000633	0.000433
				0.002333	-6.7e-05	0.000533	0.000833	0.000433	0.000733
				0.001333	0.000833	0.000333	-6.7e-05	0.001233	0.000133
				0.0017	0.001	0.0002	0.0011	0.001	0.0013
				0.001833	3.33e-05	-0.00017	0.000933	0.000933	0.001033
				0.001667	0.000467	-0.00033	0.000167	0.000667	0.000667
				0.0012	0.0007	0.0007	0.0004	0.0005	0.0006
				0.001	0.0011	0.0007	0.0014	0.0015	0.0006
				0.000933	0.000233	-0.00067	-0.00027	0.000733	0.000233
				0.0013	-0.0004	-0.0003	0.0002	0.0003	0.0006
				0.000467	0.000267	0.000567	-0.00053	-0.00013	0.000767
				0.0013	0.0003	0.0004	0.0004	0.001	0.0013
				0.0017	-0.0001	0	0.0004	0.0003	0.0007
				0.001133	-0.00017	-0.00017	0.000533	0.000233	0.000233
				0.001033	-0.00017	-0.00017	0.000333	3.33e-05	0.000133
				0.001233	0.000233	0.000933	0.000533	0.000733	0.001033
				0.001833	0.000233	0.000233	0.000733	0.000333	3.33e-05
				0.002167	-0.00013	0.000667	0.000367	0.000767	0.000767
				0.0006	-0.0003	-0.0003	0.0001	0.0001	0.0001
				0.001833	-6.7e-05	0.000733	0.000533	0.000533	0.001033
				0.001833	0.000333	0.000733	0.000633	0.001133	0.000533
				0.0022	-0.0004	-0.0005	-0.0003	-0.0003	0
				0.001833	-0.00117	0.000733	0.000533	0.000933	0.000833
				0.0019	0.0002	-0.0001	0.0004	0.0002	0.0004
				0.001733	0.000133	0.000233	0.000333	0.000833	0.000433
				-0.0001	-0.0019	0	0.0002	0.0004	-0.0008
				0.001433	-0.00027	0.000133	0.000233	0.000533	0.000733
				0.001867	0.000767	0.000467	-0.00033	0.000267	0.000567
				0.001933	-0.00027	-6.7e-05	0.000433	3.33e-05	0.000633
				0.001533	3.33e-05	0.000633	0.000733	0.001633	0.000433
				0.002633	0.000733	0.000633	0.001733	0.002033	0.001333
				0.001733	0.000833	-0.00027	0.001033	-0.00037	0.000333
				0.001867	6.67e-05	0.000867	0.001167	0.000967	0.000867
				0.001767	-0.00053	-3.3e-05	0.000567	6.67e-05	0.000467
				0.002433	-0.00027	0.000333	0.001033	0.001233	0.001133
				0.0018	0.0004	-0.0002	0.001	0.0011	0.001
				0.0015	-0.0001	-0.0007	0.0001	0.0009	0.0014
				0.0018	-0.001	-0.0002	0.001	0.0009	0.0013
				0.001433	0.000233	-6.7e-05	0.000433	0.000633	0.000433
				0.001933	0.000433	0.000333	-0.00027	0.000133	-0.00087
				0.000833	-0.00087	-0.00047	0.002133	0.001233	0.000333
				0.002333	0.000533	3.33e-05	0.000633	3.33e-05	0.001333
				0.001867	0.000867	0.000367	0.000667	0.001067	0.001267
				0.002933	0.000333	0.000733	0.001033	0.001133	0.001333
				0.001933	-0.00067	-0.00017	0.000533	-6.7e-05	-0.00037
				0.001967	0.000167	0.000567	0.000267	0.000367	0.000467
				0.0018	0.0003	0.0003	-0.0006	0.0005	0.0008
				0.002533	-0.00107	-0.00047	-6.7e-05	0.001233	0.000333
				0.001633	-0.00047	0.000133	-6.7e-05	0.001533	0.001033
				0.002167	0.000667	0.000767	-3.3e-05	0.000867	0.001167
				0.002133	0.000633	-6.7e-05	0.000533	0.000233	0.000533
				0.002133	-0.00067	0.000733	0.000833	0.000233	0.000433
				0.002433	0.000433	0.001433	0.001033	0.000733	0.000833
				0.001967	-0.00013	0.000367	-0.00013	-3.3e-05	-0.00033
				0.0019	-0.0001	-0.0006	-0.0003	-0.0002	0.0006
				0.002333	0.000533	0.001033	0.000933	0.000233	0.000233
				0.002267	0.000467	0.000267	-0.00013	0.000567	-0.00103
				0.0025	0.0009	0.0003	0.001	0.0006	0.0004
				0.0017	0.0008	0.0003	0.0003	-0.0012	0.0004
				0.0016	0.0007	-0.0001	0.0012	0.0004	-0.0004
				0.001867	-0.00083	0.000467	0.000567	0.000467	-0.00183
				0.0013	0	-0.0007	-0.0003	0.0003	-0.0005
				0.001867	0.001067	0.000567	0.000367	0.000167	0.001267
				0.002067	0.000467	-0.00023	0.000567	0.000767	-0.00023
				0.0024	0	0.0005	0.0002	0.0007	-0.0012
				0.001633	0.001033	-0.00027	-6.7e-05	-0.00097	0.000133
				0.001133	-6.7e-05	-0.00027	-0.00097	-0.00037	3.33e-05
				0.001133	0.000633	0.000633	0.000933	0.001233	0.000233
				0.0011	-0.0006	0.0004	-0.0014	-0.0007	0.0002
				0.001533	0.001033	0.000233	3.33e-05	3.33e-05	0.000733
				0.001833	0.001233	3.33e-05	0.000633	-0.00017	0.000633
				0.001333	0.000133	0.000333	0.000433	0.000133	0.000133
				0.0019	0.0005	0.0011	-0.0001	0.0009	0.0002
				0.001533	0.000533	0.001133	0.000133	-0.00077	-0.00047
				0.0011	0	0.0001	0.0004	0.0008	0.0002
				0.001033	-6.7e-05	-0.00017	-0.00027	3.33e-05	-0.00017
				0.002	0.0001	0.0003	-0.0003	-0.0006	0.0001
				0.001933	0.000533	0.000233	0.000833	-0.00027	0.000833
				0.001667	0.000567	0.000967	0.001067	0.000167	0.001367
				0.001467	0.000667	0.000367	0.000467	6.67e-05	-0.00013
				0.001	0	0.0008	0	-0.0002	0.0004
				0.001433	0.000133	0.000133	-0.00027	0.000233	0.000333
				0.001367	0.000367	0.000467	-0.00073	-3.3e-05	-0.00063
				0.000767	0.000467	0.001167	0.000367	0.001067	6.67e-05
				0.001433	0.000733	-0.00077	-0.00017	-0.00077	-6.7e-05
				0.000933	0.000133	0.000533	-0.00047	0.000433	-6.7e-05
				0.001267	-3.3e-05	-0.00043	-0.00053	-0.00043	-0.00053
				0.0012	0.0014	0.0009	0	-0.0003	0.0001
				0.001067	0.000267	6.67e-05	0.000267	-0.00033	-0.00053
				0.000333	0.000333	-0.00107	-0.00187	-0.00027	-0.00037
				0.0007	0	0.0006	0.0005	0	-0.0013
				0.002133	0.000433	0.000233	-0.00067	-0.00067	-0.00057
				0.001467	0.000567	0.000667	-0.00043	0.000467	6.67e-05
				0.001667	-0.00013	-3.3e-05	0.000367	0.000167	-3.3e-05
				0.0018	0.0011	-0.0006	-0.0004	-0.0009	-0.0008
				-0.00013	-3.3e-05	0.000467	-0.00303	-0.00063	-0.00183
				0.0001	-0.0013	-0.0018	0.0001	-0.0008	-0.0015
				0.001667	-0.00043	0.000367	-0.00023	-0.00103	-0.00033
				-3.3e-05	-0.00043	6.67e-05	-0.00033	-0.00143	-0.00093
				0.001267	0.000667	0.000167	-0.00043	0.000467	-0.00053
				-0.00033	0.000367	0.001067	0.000667	-0.00073	-0.00013
				0.001267	0.000567	0.000767	-0.00063	-0.00073	-0.00143
				0.000967	0.000967	0.000467	-0.00043	0.000267	-0.00013
				0.0017	-0.0001	-0.0003	-0.0002	-0.001	0.0004
				0.001	0.0005	0.0007	0.0004	0.0005	0.0008
				0.001233	0.000933	-0.00177	0.000333	-0.00227	-0.00157
				0.001667	0.000967	-0.00143	0.000367	-0.00063	0.000567
				0.001067	6.67e-05	0.000667	-0.00093	-0.00073	-0.00113
				0.0012	-0.0001	0.0006	0.0005	-0.0011	-0.0006
				0.0031	0.0011	0.0008	0.0019	-0.0003	0.0003
				0.001267	-0.00033	0.000867	0.000367	-3.3e-05	-0.00043
				0.0003	0.0006	-0.0005	-0.0011	-0.0009	-0.001
				0.0019	0.0002	0.0002	0.0004	-0.0016	-0.0013
				0.002	-0.0006	0.0001	-0.0006	-0.0004	-0.0003
				0.001367	0.001067	0.000867	0.000467	-0.00093	0.000367
				0.001967	-0.00013	0.000367	0.000167	-0.00123	0.000567
				0.0022	0.0004	0.0021	0.0001	-0.001	-0.0002
				0.0019	0.0006	0	-0.0002	-0.0019	-0.0005
				0.003567	0.002067	0.001067	-0.00093	0.000567	0.000867
				0.001867	-0.00103	-0.00013	-0.00183	-0.00143	-0.00063
				0.002533	0.001733	0.002133	-0.00077	-0.00047	3.33e-05
				0.001567	-0.00163	-3.3e-05	0.000167	-0.00063	0.000967
				0.0027	0.0019	0.002	0	-0.0009	-0.0003
				0.001533	0.000733	-6.7e-05	-0.00027	-0.00067	-0.00077
				0.000867	0.000367	6.67e-05	-0.00023	-0.00043	-0.00113
				0.0022	0.0022	0.0013	0.0001	0.0005	0.0018
				0.002433	0.001033	-0.00017	3.33e-05	-0.00307	-0.00097
				0.002533	-0.00047	0.001233	-0.00057	-0.00177	0.000533
				0.001367	0.001067	0.000167	-0.00103	-0.00123	-0.00013
				0.002467	0.000367	-0.00093	-0.00353	6.67e-05	-0.00183
				0.001333	0.000333	0.000733	0.000133	-0.00237	-0.00017
				0.001767	0.000667	-0.00103	-0.00103	-0.00013	-0.00023
				0.001333	0.000133	-0.00027	-0.00117	0.000233	-0.00067
				0.002633	0.000233	3.33e-05	0.001033	-0.00057	-0.00017
				0.002033	-0.00027	0.000433	0.000133	-0.00287	-0.00027
				0.0016	0.0013	-0.0017	-0.0005	-0.0003	0.0009
				0.004133	0.001233	0.002133	0.001633	0.001133	0.001433
				0.003533	0.003033	0.003233	0.001933	-0.00207	0.001133
				0.0019	0.0009	0.0007	-0.0017	-0.0009	0.0007
				0.001	-0.0013	-0.0022	-0.002	-0.0016	-0.0015
				0.0019	-0.0003	0.0021	0.0016	0.002	0.0015
				0.003233	0.001733	0.000633	3.33e-05	-0.00187	0.001633
				0.001233	-0.00057	0.000633	-0.00087	-0.00027	-0.00167
				0.000933	0.000133	-0.00137	0.000233	-0.00127	-6.7e-05
				0.003333	0.001933	0.003633	-0.00247	-0.00027	0.000233
				0.0015	0.0002	0.0007	-0.002	0.0005	-0.0014
				0.002967	0.001667	0.000967	-0.00043	-0.00033	0.000367
				-0.00023	-3.3e-05	-0.00193	-0.00023	0.000467	-0.00093
				0.001633	0.001233	-0.00047	0.000133	0.000333	-0.00127
				0.002267	-0.00083	-3.3e-05	-3.3e-05	-3.3e-05	-3.3e-05
				0.002167	-0.00063	-0.00053	-0.00013	-0.00153	0.000767
				0.002733	0.000133	-0.00027	-6.7e-05	3.33e-05	-0.00017
				0.001833	0.001133	-0.00027	0.000233	-0.00047	0.001833
				0.0018	0.0003	0.0011	-0.0007	-0.0002	-0.0012
				0.0021	-0.0005	0.0003	-0.0008	-0.0024	-0.0002
				0.002367	0.000967	-0.00093	6.67e-05	-0.00063	0.000467
				0.001867	0.000767	0.001367	6.67e-05	-0.00013	-0.00023
				0.0023	0.0013	0.0007	-0.0007	0.0003	0.0003
				0.000633	-6.7e-05	-0.00017	0.000233	-6.7e-05	0.000433
				0.0019	0.0011	0.0016	0.0002	-0.0012	-0.0003
				0.001867	0.000867	0.000467	-0.00153	0.000667	0.000367
				0.000567	0.000367	6.67e-05	0.000567	-0.00043	0.000367
				0.000567	0.000467	-0.00023	-0.00123	-0.00113	-0.00073
				-0.001	-0.0035	0.0004	-0.0009	0	-0.0008
				0.002567	0.001767	-0.00123	-0.00083	-0.00023	-0.00103
				0.0008	0.0016	0.0008	-0.0009	-0.0002	-0.0008
				-0.00083	0.000667	0.003067	0.000367	-0.00133	0.001367
				0.0015	0.001	0.0013	-0.0015	-0.0014	0.001
				0.0011	0.0003	0.0011	-0.0007	-0.0014	-0.0008
				0.002667	0.001767	0.000667	-0.00073	-0.00013	0.000867
				0.001467	0.000667	0.001767	0.000467	-0.00053	0.000567
				0.002833	0.001033	0.002033	0.000333	0.000633	0.000133
				0.003267	0.001867	0.002567	-0.00203	0.000867	-0.00083
				0.0001	0.0001	-0.001	-0.0014	-0.0019	-0.0011
				0.000733	-0.00027	0.000333	-0.00027	-0.00177	0.000133
				0.002	0.0008	0.0001	-0.0004	-0.0019	-0.0007
				0.001833	-0.00047	-0.00027	0.000233	-0.00067	0.000233
				0.0012	-0.0008	-0.0004	-0.0026	-0.0005	-0.001
				0.001567	6.67e-05	0.001367	-3.3e-05	-3.3e-05	-0.00053
				0.0021	0.0003	-0.0001	0	-0.0002	-0.0007
				0.001667	0.000267	-0.00053	-0.00043	-0.00103	-0.00013
				0.002733	-0.00077	0.000633	-0.00197	0.000533	0.000133
				-0.00053	-0.00073	-0.00123	-0.00153	-0.00023	6.67e-05
				0.0019	-0.0002	-0.0014	-0.0012	-0.0012	-0.0007
				-3.3e-05	0.001267	-0.00023	0.000167	0.000767	-0.00033
				0.001633	0.002033	0.000833	-0.00037	-0.00077	3.33e-05
				0.0015	0.0006	0.0007	-0.0003	-0.0013	-0.0006
				0.002033	0.000933	0.000633	0.001033	-6.7e-05	-0.00117
				0.0012	-0.0004	0.001	-0.0027	-0.0001	-0.0011
				0.0005	0	0.0016	-0.0004	-0.0001	-0.0007
				0.000733	0.000733	-0.00047	0.000333	-0.00097	-0.00077
				0.0005	-0.0007	0.0009	-0.0018	-0.0032	-0.0023
				0.003333	-6.7e-05	0.000733	-0.00267	-0.00107	-0.00057
				0.0014	0.0005	-0.0002	-0.0011	-0.001	-0.0009
				0.001867	0.000867	0.000867	-3.3e-05	-0.00043	-0.00013
				0.001533	0.000233	0.000733	-0.00157	-0.00127	-6.7e-05
				0.001233	0.000833	0.000733	-0.00107	3.33e-05	-0.00017
				0.002267	0.000567	-0.00023	-0.00153	-0.00093	-0.00083
				0.0021	0.0006	0.0012	-0.0006	-0.0003	-0.0002
				0.002133	0.001333	-6.7e-05	-0.00077	3.33e-05	0.000133
				0.002067	-0.00013	0.001067	-0.00153	-0.00153	-0.00083
				0.0019	0.0008	0.0009	-0.002	-0.0019	-0.0027
				0.0028	0.0014	0.0014	-0.0018	-0.0005	-0.0019
				0.001167	0.001167	-3.3e-05	-0.00123	-3.3e-05	-0.00123
				0.001533	0.000433	0.000533	-0.00127	-0.00167	-0.00177
[truncated: 154 more columns]

[truncated: 12 more sheets: Supplementary Figure 13a, Supplementary Figure 13b, Supplementary Figure 14a, Supplementary Figure 14b, Supplementary Figure 19, Supplementary Figure 19 fit , Supplementary Figure 23o, Supplementary Figure 23o fit, Supplementary Figure 25c, Supplementary Figure 26b, Supplementary Figure 27b, Supplementary Figure 28b]
